# Supplementary material for: 6α-Acetoxy­gedunin
Source: Acta Crystallogr Sect E Struct Rep Online. 2009 Jul 22;65(Pt 8):o1942–3. doi: 10.1107/S1600536809027998 (PMC2977213; doi:10.1107/S1600536809027998)
Supplement: Supplementary file 2 [file e-65-o1942-Isup2.hkl]

# 
# h,k,l, Fc-squared, Fo-squared, sigma(Fo-squared) and status flag 
# 
data_I
_shelx_title '6alfa-Acetoxygedunin, C30H36O9' 
_shelx_refln_list_code          4 
_shelx_F_calc_maximum      244.41 
_exptl_crystal_F_000      1152.00 
_reflns_d_resolution_high  0.7111 
 
loop_ 
 _symmetry_equiv_pos_as_xyz 
 'x, y, z' 
 '-x+1/2, -y, z+1/2' 
 '-x, y+1/2, -z+1/2' 
 'x+1/2, -y+1/2, -z' 
 
_cell_length_a     6.4750 
_cell_length_b    14.9140 
_cell_length_c    28.7130 
_cell_angle_alpha  90.000 
_cell_angle_beta   90.000 
_cell_angle_gamma  90.000 
 
_shelx_F_squared_multiplier     1.000 
 
loop_ 
 _refln_index_h 
 _refln_index_k 
 _refln_index_l 
 _refln_F_squared_calc 
 _refln_F_squared_meas 
 _refln_F_squared_sigma 
 _refln_observed_status 
   2   0   0     2654.37     2536.27     27.66 o 
   4   0   0     1276.12     1474.50     17.82 o 
   6   0   0     1036.61      824.84     12.39 o 
   8   0   0        5.63        5.35      8.88 o 
   1   1   0     4920.00     5060.88     40.55 o 
   2   1   0     3920.58     4242.56     32.14 o 
   3   1   0        2.22        8.20      2.15 o 
   4   1   0     1309.85     1447.29     12.40 o 
   5   1   0       40.89       36.55      1.99 o 
   6   1   0        5.19        3.81      1.94 o 
   7   1   0        5.32       17.26      3.25 o 
   8   1   0        3.94        4.28      5.48 o 
   0   2   0     1093.53     1107.73     13.01 o 
   1   2   0     2964.87     2867.76     28.95 o 
   2   2   0     5795.94     5949.11     44.69 o 
   3   2   0       59.13       61.69      2.27 o 
   4   2   0     4369.10     4491.47     34.72 o 
   5   2   0      474.96      448.08      5.53 o 
   6   2   0       11.92        6.26      2.22 o 
   7   2   0       35.51       32.29      3.94 o 
   8   2   0       17.68       19.67      9.96 o 
   9   2   0        0.01      -11.83     11.49 o 
   1   3   0        0.09        0.38      0.82 o 
   2   3   0     2833.15     3071.07     23.60 o 
   3   3   0      647.40      645.83      6.17 o 
   4   3   0       52.58       55.73      2.07 o 
   5   3   0       39.20       57.13      3.01 o 
   6   3   0       42.21       44.84      3.36 o 
   7   3   0       56.34       70.13      4.14 o 
   8   3   0      138.16      144.64     10.16 o 
   9   3   0       33.01       25.97     11.98 o 
   0   4   0    48998.47    44816.98    468.75 o 
   1   4   0     1305.73     1311.04     10.56 o 
   2   4   0       50.94       58.76      2.00 o 
   3   4   0        0.97        3.03      1.37 o 
   4   4   0      415.32      399.62      4.85 o 
   5   4   0       83.44       85.25      3.00 o 
   7   4   0        2.32        0.85      3.57 o 
   8   4   0       38.71       25.42      6.94 o 
   1   5   0      426.07      463.59      4.88 o 
   2   5   0        3.03        1.16      0.90 o 
   3   5   0        1.71        7.41      1.77 o 
   4   5   0       10.44       11.40      1.66 o 
   5   5   0      124.54      126.13      4.01 o 
   6   5   0       12.74       15.28      2.93 o 
   7   5   0        5.12        0.51      3.67 o 
   8   5   0       47.58       53.31      5.97 o 
   0   6   0      256.71      214.71      4.25 o 
   1   6   0      468.36      415.18      4.35 o 
   2   6   0     2286.69     2270.04     18.08 o 
   3   6   0     1430.00     1533.89     12.92 o 
   4   6   0       20.99       25.01      1.78 o 
   5   6   0       99.24      102.12      3.92 o 
   6   6   0        0.04       -4.63      3.09 o 
   7   6   0        1.35        6.00      4.41 o 
   8   6   0       92.95       94.49      7.49 o 
   1   7   0       22.07       19.41      1.24 o 
   2   7   0        6.41       16.04      2.40 o 
   3   7   0       31.39       38.25      2.31 o 
   4   7   0      438.33      425.52      6.40 o 
   5   7   0        2.64        5.79      2.53 o 
   6   7   0      230.74      246.62      7.20 o 
   7   7   0      209.86      190.14      7.17 o 
   8   7   0       31.47       39.59      6.08 o 
   0   8   0      544.52      667.63      9.25 o 
   1   8   0        7.50        2.36      1.12 o 
   2   8   0      535.45      490.16      5.31 o 
   3   8   0      167.79      212.05      3.77 o 
   4   8   0      318.76      338.65      5.92 o 
   5   8   0      106.29      129.54      5.63 o 
   6   8   0      228.95      232.76      7.12 o 
   7   8   0       49.71       41.06      4.64 o 
   8   8   0      113.65      110.80      6.96 o 
   1   9   0      499.00      458.61      5.21 o 
   2   9   0      265.71      281.58      3.97 o 
   3   9   0        0.00        0.32      1.78 o 
   4   9   0       10.15        9.96      2.63 o 
   5   9   0       13.67       18.07      3.37 o 
   6   9   0       11.11       15.00      3.72 o 
   7   9   0      211.78      230.32      7.87 o 
   8   9   0       10.65       12.98     12.47 o 
   0  10   0      274.38      307.90      6.11 o 
   1  10   0       47.30       54.31      2.06 o 
   2  10   0      779.11      783.76      8.53 o 
   3  10   0       59.36       64.33      2.99 o 
   4  10   0      668.04      670.08     11.40 o 
   5  10   0       67.91       72.31      6.12 o 
   6  10   0      237.03      237.43      8.69 o 
   7  10   0        6.89        5.56      5.55 o 
   8  10   0        3.73        1.33     10.85 o 
   1  11   0        1.80        3.14      1.57 o 
   2  11   0      747.48      685.52      8.00 o 
   3  11   0     1130.77     1066.57     12.27 o 
   4  11   0      380.27      383.87      8.54 o 
   5  11   0        1.66        0.23      3.31 o 
   6  11   0        0.69       -3.11      3.90 o 
   7  11   0       15.20       15.00      4.96 o 
   0  12   0     1188.09     1199.54     15.83 o 
   1  12   0     1841.42     1686.48     15.96 o 
   2  12   0       12.49       23.37      2.48 o 
   3  12   0       17.57       17.29      2.85 o 
   4  12   0      224.43      214.13      6.86 o 
   5  12   0       38.64       40.40      4.30 o 
   6  12   0        0.24        5.07      4.27 o 
   7  12   0       33.88       39.17      5.55 o 
   1  13   0       39.07       38.92      3.10 o 
   2  13   0      118.99       92.55      4.05 o 
   3  13   0       70.58       52.54      5.09 o 
   4  13   0        0.36        2.43      3.46 o 
   5  13   0       73.15       85.08      5.30 o 
   6  13   0        3.93       -2.81      4.52 o 
   7  13   0       11.85       15.61     10.50 o 
   0  14   0       51.65       52.89      4.23 o 
   1  14   0      591.35      605.31      7.83 o 
   2  14   0      329.02      296.03      6.72 o 
   3  14   0       71.50       74.79      9.47 o 
   4  14   0       20.22       28.97      4.12 o 
   5  14   0       23.12       19.04      4.38 o 
   6  14   0       44.99       36.50      5.38 o 
   1  15   0       52.66       53.45      3.75 o 
   2  15   0      162.92      144.05      6.36 o 
   3  15   0      303.07      275.90     13.57 o 
   4  15   0       40.97       47.47      4.74 o 
   5  15   0      137.63      139.19      7.15 o 
   6  15   0       17.04       24.61      7.74 o 
   0  16   0       34.05       32.76      4.34 o 
   1  16   0        7.94        8.58      3.50 o 
   2  16   0       10.46        9.29      3.30 o 
   3  16   0        1.81        1.45      3.94 o 
   4  16   0       30.20       22.22      4.68 o 
   5  16   0        4.65        4.97      4.88 o 
   1  17   0       61.77       64.86      6.30 o 
   2  17   0       16.25       19.87      4.93 o 
   3  17   0        0.82       -0.41      4.31 o 
   4  17   0        0.52       -1.66      4.77 o 
   5  17   0       12.00        7.26     10.16 o 
   0  18   0        2.34       -1.18      8.05 o 
   1  18   0       29.49       28.01      4.48 o 
   2  18   0        0.04       -2.13      4.94 o 
   3  18   0        6.63       10.30      5.53 o 
   4  18   0        5.36        1.44      5.55 o 
   1  19   0        0.24        3.90      6.21 o 
   2  19   0       13.15        3.26      5.59 o 
   3  19   0       15.93       10.01      8.64 o 
   0  20   0        8.33       12.17     10.16 o 
   1  20   0       56.47       78.24     12.37 o 
   2  20   0       21.87       26.82      6.54 o 
   1   0   1     8705.82     8502.32     63.89 o 
   2   0   1    11234.11    12067.97    148.28 o 
   3   0   1     1496.62     1530.29     14.26 o 
   4   0   1     2300.97     2392.35     19.28 o 
   5   0   1      177.87      147.07      3.28 o 
   6   0   1       55.21       45.45      2.47 o 
   7   0   1       32.32       31.38      3.91 o 
   8   0   1       26.62       26.74      6.33 o 
   1   1   1     3428.62     3235.84     17.41 o 
   2   1   1     2127.29     2348.95     12.86 o 
   3   1   1      397.57      487.08      3.56 o 
   4   1   1      662.57      670.22      4.96 o 
   5   1   1       51.90       48.22      1.50 o 
   6   1   1       32.86       31.36      1.65 o 
   7   1   1       90.18      100.79      3.54 o 
   8   1   1       64.79       63.20      4.73 o 
   9   1   1       24.57        8.10     12.03 o 
   0   2   1     5007.42     4537.76     34.43 o 
   1   2   1     4257.80     4400.67     27.25 o 
   2   2   1     3364.72     3274.90     17.68 o 
   3   2   1     1434.57     1554.66      9.02 o 
   4   2   1        1.56        0.13      0.96 o 
   5   2   1      262.19      273.48      3.03 o 
   6   2   1       61.24       55.92      2.08 o 
   7   2   1       38.98       45.01      2.75 o 
   8   2   1       67.01       76.49      5.53 o 
   9   2   1       49.29       50.90      8.66 o 
   0   3   1      124.22      144.73      2.75 o 
   1   3   1     2719.34     2883.41     15.59 o 
   2   3   1     1359.41     1471.95      8.39 o 
   3   3   1      330.25      295.85      2.60 o 
   4   3   1      938.41      940.61      6.19 o 
   5   3   1     1031.52     1072.02      7.18 o 
   6   3   1      533.00      539.95      5.66 o 
   7   3   1      169.25      175.76      4.43 o 
   8   3   1       15.00       12.75      4.00 o 
   9   3   1        2.99        1.25      6.63 o 
   0   4   1      354.25      369.11      3.72 o 
   1   4   1     4612.20     4579.61     24.46 o 
   2   4   1     1296.22     1246.01      7.27 o 
   3   4   1      212.08      245.09      2.36 o 
   4   4   1      593.65      632.54      4.62 o 
   5   4   1       81.09       71.78      1.89 o 
   6   4   1       10.35        9.18      1.86 o 
   7   4   1      144.68      153.63      4.27 o 
   8   4   1      124.08      119.06      6.98 o 
   0   5   1     1659.47     1781.09     14.10 o 
   1   5   1      850.79      934.33      5.99 o 
   2   5   1     2370.54     2443.98     13.57 o 
   3   5   1      422.18      432.24      3.41 o 
   4   5   1      181.67      216.57      2.52 o 
   5   5   1      111.19      126.32      2.70 o 
   6   5   1      242.07      232.80      4.28 o 
   7   5   1        3.41        1.65      2.61 o 
   8   5   1        4.80        0.05      3.72 o 
   0   6   1      795.08      835.99      7.63 o 
   1   6   1      357.26      383.81      3.02 o 
   2   6   1     1565.87     1663.81      9.63 o 
   3   6   1      574.95      587.16      4.24 o 
   4   6   1      611.12      597.55      4.53 o 
   5   6   1      426.11      418.11      5.27 o 
   6   6   1       57.60       69.14      2.96 o 
   7   6   1       68.95       67.85      3.38 o 
   8   6   1       14.08       14.68      4.02 o 
   1   7   1     1497.77     1611.14      9.34 o 
   2   7   1      946.21     1004.84      6.31 o 
   3   7   1      596.80      590.89      4.35 o 
   4   7   1      108.98       97.05      2.32 o 
   5   7   1      274.90      265.12      4.31 o 
   6   7   1       38.64       40.87      2.84 o 
   7   7   1       29.22       35.14      3.10 o 
   8   7   1       43.53       47.65      4.07 o 
   0   8   1     1282.72     1295.85     11.06 o 
   1   8   1     1675.57     1625.65      9.87 o 
   2   8   1      260.64      237.06      3.23 o 
   3   8   1      177.47      170.23      3.11 o 
   4   8   1      459.71      462.17      4.93 o 
   5   8   1      487.98      491.93      7.60 o 
   6   8   1      183.91      169.73      4.55 o 
   7   8   1        5.99        9.72      2.92 o 
   8   8   1       26.15       28.58      4.03 o 
   0   9   1      401.04      458.25      5.69 o 
   1   9   1      809.68      792.87      5.38 o 
   2   9   1      167.27      162.20      2.22 o 
   3   9   1      510.77      488.22      4.85 o 
   4   9   1      542.13      516.63      5.67 o 
   5   9   1      781.20      738.97      8.83 o 
   6   9   1      134.31      146.07      4.42 o 
   7   9   1        9.28       13.39      3.08 o 
   8   9   1       21.13       23.92      4.84 o 
   0  10   1      265.78      221.19      4.37 o 
   1  10   1     1084.32     1087.82      7.30 o 
   2  10   1      108.88       88.71      2.09 o 
   3  10   1      297.86      270.14      3.76 o 
   4  10   1      120.52      106.61      3.52 o 
   5  10   1      341.97      301.57      5.55 o 
   6  10   1       54.04       50.82      3.21 o 
   7  10   1        6.78        5.93      3.19 o 
   8  10   1        4.65       -1.15     10.45 o 
   0  11   1      560.12      507.55      5.93 o 
   1  11   1     1725.99     1654.57     10.11 o 
   2  11   1      476.59      496.14      4.79 o 
   3  11   1      247.56      272.75      3.88 o 
   4  11   1       64.97       67.05      3.24 o 
   5  11   1       67.81       69.71      3.28 o 
   6  11   1       69.80       63.66      3.55 o 
   7  11   1        7.60        6.03      3.40 o 
   0  12   1     2783.61     2619.95     21.56 o 
   1  12   1     2074.98     1982.26     12.44 o 
   2  12   1     1051.98     1001.44      7.90 o 
   3  12   1      338.51      317.61      4.47 o 
   4  12   1      304.30      320.85      5.67 o 
   5  12   1       25.61       27.60      2.85 o 
   6  12   1        3.46       -0.10      2.96 o 
   7  12   1        3.22        1.58      3.62 o 
   0  13   1     1566.50     1525.15     13.73 o 
   1  13   1     1560.19     1518.35     10.49 o 
   2  13   1      111.67      124.74      3.44 o 
   3  13   1      154.83      147.17      3.97 o 
   4  13   1       10.85       13.23      2.58 o 
   5  13   1       41.07       40.42      3.20 o 
   6  13   1        0.76       -1.36      3.19 o 
   7  13   1        2.78       11.58      7.51 o 
   0  14   1       64.45       77.07      6.16 o 
   1  14   1        5.09        5.67      1.59 o 
   2  14   1       33.80       34.01      2.23 o 
   3  14   1      350.58      345.56      5.98 o 
   4  14   1      160.90      158.09      4.69 o 
   5  14   1        1.10        0.86      2.96 o 
   6  14   1       15.23       13.04      3.52 o 
   0  15   1       75.10       79.07      3.64 o 
   1  15   1       32.61       32.94      2.18 o 
   2  15   1       25.42       25.98      2.34 o 
   3  15   1       42.29       47.96      3.13 o 
   4  15   1       79.59       85.87      3.86 o 
   5  15   1       72.25       74.28      3.95 o 
   6  15   1        5.30        1.82      5.18 o 
   0  16   1        2.91        2.59      2.67 o 
   1  16   1       53.39       54.40      2.88 o 
   2  16   1       61.94       62.18      3.04 o 
   3  16   1       34.74       32.84      3.12 o 
   4  16   1       51.51       52.82      4.21 o 
   5  16   1       22.90       24.05      3.65 o 
   0  17   1      172.61      190.67      7.90 o 
   1  17   1       48.29       51.16      3.18 o 
   2  17   1      142.64      150.79      5.15 o 
   3  17   1      147.98      148.18      5.04 o 
   4  17   1       50.31       51.08      3.87 o 
   5  17   1       40.77       38.17      8.39 o 
   0  18   1       32.35       26.19      6.39 o 
   1  18   1       52.00       58.64      3.53 o 
   2  18   1        8.38        5.34      3.94 o 
   3  18   1       11.50       12.65      3.67 o 
   4  18   1        0.49       -5.09      3.63 o 
   0  19   1       41.14       37.82      7.13 o 
   1  19   1        9.76       16.41      4.78 o 
   2  19   1       25.14       24.06      4.15 o 
   3  19   1       25.36       21.89      4.42 o 
   0  20   1        0.61       -2.27      6.99 o 
   1  20   1        4.19        9.44      8.98 o 
   2  20   1        5.34       10.38      5.37 o 
   1   0   2    59738.12    45385.91    537.77 o 
   2   0   2      961.41     1057.51      8.73 o 
   3   0   2     4731.37     5247.04     39.76 o 
   4   0   2      367.06      354.97      4.49 o 
   5   0   2        1.21        0.55      1.51 o 
   6   0   2       83.15       70.65      3.04 o 
   7   0   2       20.24       27.21      3.38 o 
   8   0   2        9.15       14.29      5.31 o 
   1   1   2     2988.73     2924.83     16.87 o 
   2   1   2      762.06      781.04      4.76 o 
   3   1   2     2319.20     2368.40     13.24 o 
   4   1   2      567.92      556.99      4.20 o 
   5   1   2      175.44      142.75      2.35 o 
   6   1   2      242.68      239.55      3.27 o 
   7   1   2        7.05        2.80      2.33 o 
   8   1   2        3.33       -1.43      4.47 o 
   9   1   2       42.24       48.45     12.66 o 
   0   2   2     1052.28     1053.03      8.31 o 
   1   2   2     2268.82     2358.56     13.72 o 
   2   2   2      469.12      418.74      4.35 o 
   3   2   2     1271.32     1323.00      7.84 o 
   4   2   2      442.83      453.15      3.65 o 
   5   2   2       35.81       38.94      1.45 o 
   6   2   2       21.36       25.00      1.73 o 
   7   2   2       59.74       58.75      2.77 o 
   8   2   2       97.22       92.69      4.68 o 
   9   2   2        7.57        9.98      8.14 o 
   0   3   2     5894.73     5677.88     45.89 o 
   1   3   2     3867.11     3782.84     30.67 o 
   2   3   2     1516.66     1685.28      9.83 o 
   3   3   2      132.44      117.42      1.73 o 
   4   3   2      568.80      567.72      4.26 o 
   5   3   2      467.96      469.16      4.14 o 
   6   3   2      450.23      431.67      4.99 o 
   7   3   2       19.19       19.00      2.69 o 
   8   3   2       39.27       51.45      4.71 o 
   9   3   2       40.77       46.10      7.22 o 
   0   4   2      379.02      321.38      3.37 o 
   1   4   2     3134.30     3083.08     17.27 o 
   2   4   2      502.25      532.90      3.52 o 
   3   4   2      138.43      136.03      1.80 o 
   4   4   2       90.49      109.01      1.98 o 
   5   4   2       65.86       74.17      2.15 o 
   6   4   2       71.44       83.70      2.76 o 
   7   4   2       22.18       18.50      2.69 o 
   8   4   2       52.10       56.30      4.74 o 
   0   5   2     2915.50     3182.27     26.17 o 
   1   5   2       90.66      100.36      1.53 o 
   2   5   2     1260.38     1343.07      7.88 o 
   3   5   2      679.49      680.76      4.64 o 
   4   5   2      178.71      199.05      2.44 o 
   5   5   2       29.68       27.44      1.62 o 
   6   5   2      235.95      248.44      4.62 o 
   7   5   2       13.06       12.70      2.54 o 
   8   5   2       47.27       52.85      4.31 o 
   0   6   2     4321.16     4291.78     32.65 o 
   1   6   2      810.74      899.19      5.95 o 
   2   6   2      691.99      769.90      5.01 o 
   3   6   2       53.55       62.77      1.53 o 
   4   6   2      853.03      879.60      6.53 o 
   5   6   2      148.21      146.54      3.21 o 
   6   6   2      313.01      293.32      5.03 o 
   7   6   2       19.55       20.30      3.00 o 
   8   6   2       84.65       99.50      4.65 o 
   0   7   2       92.60      114.71      4.17 o 
   1   7   2      225.59      206.15      2.58 o 
   2   7   2       32.80       39.28      1.38 o 
   3   7   2       32.44       33.55      1.20 o 
   4   7   2      127.74      148.53      2.63 o 
   5   7   2       75.57       93.72      3.27 o 
   6   7   2      216.48      215.41      4.54 o 
   7   7   2       17.95       11.30      2.83 o 
   8   7   2        6.84        2.84      3.69 o 
   0   8   2      969.73      910.78      8.35 o 
   1   8   2      436.95      417.36      3.36 o 
   2   8   2      377.90      341.12      3.00 o 
   3   8   2      105.85      108.07      2.38 o 
   4   8   2      858.96      820.03      7.46 o 
   5   8   2      714.16      693.30      7.83 o 
   6   8   2       38.12       39.00      2.83 o 
   7   8   2       87.71       81.39      3.77 o 
   8   8   2       40.62       40.27      4.13 o 
   0   9   2      126.41      125.12      2.99 o 
   1   9   2      258.22      249.66      2.64 o 
   2   9   2       98.78       96.73      2.05 o 
   3   9   2        3.64        6.23      1.42 o 
   4   9   2      474.43      458.86      5.61 o 
   5   9   2      295.00      284.15      4.99 o 
   6   9   2      516.00      507.97      7.41 o 
   7   9   2       86.49       92.63      4.00 o 
   8   9   2       61.00       69.62      6.04 o 
   0  10   2     2062.68     2086.97     17.24 o 
   1  10   2      743.01      744.83      5.28 o 
   2  10   2      134.48      140.70      2.38 o 
   3  10   2      191.10      170.19      2.98 o 
   4  10   2      203.49      183.49      3.89 o 
   5  10   2       75.97       72.95      3.27 o 
   6  10   2       10.98       18.34      2.80 o 
   7  10   2       81.13       73.69      4.29 o 
   0  11   2      651.64      583.26      6.91 o 
   1  11   2      231.77      225.15      2.95 o 
   2  11   2     2110.75     1994.64     13.48 o 
   3  11   2      145.59      140.30      3.24 o 
   4  11   2       82.96       80.67      3.14 o 
   5  11   2        0.41       -3.03      2.37 o 
   6  11   2       35.02       38.46      3.19 o 
   7  11   2       40.32       41.18      3.76 o 
   0  12   2      538.25      525.77      6.30 o 
   1  12   2      178.61      165.37      3.57 o 
   2  12   2     1248.84     1144.47      8.73 o 
   3  12   2      490.25      436.67      5.59 o 
   4  12   2      233.35      226.18      4.92 o 
   5  12   2       31.71       31.23      2.86 o 
   6  12   2       38.75       36.34      3.37 o 
   7  12   2        8.08        5.61      3.60 o 
   0  13   2      174.79      180.23      6.56 o 
   1  13   2      102.37      112.73      2.74 o 
   2  13   2      226.24      242.35      4.18 o 
   3  13   2      127.59      137.39      3.68 o 
   4  13   2      305.39      297.23      5.65 o 
   5  13   2        0.98        1.48      2.72 o 
   6  13   2       31.29       33.24      3.45 o 
   7  13   2        3.38        8.34     10.55 o 
   0  14   2      915.28      929.65     10.30 o 
   1  14   2       72.04       68.00      2.23 o 
   2  14   2       56.68       47.36      2.38 o 
   3  14   2      407.34      407.99      6.02 o 
   4  14   2       38.43       38.85      3.06 o 
   5  14   2       28.13       22.21      3.17 o 
   6  14   2       33.49       39.16      3.79 o 
   0  15   2       24.59       20.53      2.70 o 
   1  15   2       21.99       22.50      2.04 o 
   2  15   2       52.78       50.35      2.64 o 
   3  15   2      178.12      186.04      4.86 o 
   4  15   2       60.56       60.73      3.54 o 
   5  15   2       29.81       30.34      3.46 o 
   6  15   2       85.71       85.24      6.37 o 
   0  16   2       21.11       20.86      3.25 o 
   1  16   2       11.47       12.63      2.38 o 
   2  16   2      108.57      100.40      3.77 o 
   3  16   2       38.69       31.71      3.11 o 
   4  16   2       67.84       72.65      3.86 o 
   5  16   2       33.82       29.62      3.69 o 
   0  17   2       48.47       60.14      4.60 o 
   1  17   2       11.78       12.35      2.73 o 
   2  17   2       12.51       18.12      2.92 o 
   3  17   2       83.15       87.58      4.00 o 
   4  17   2        5.30        0.77      3.33 o 
   5  17   2       16.01       19.41      7.90 o 
   0  18   2       14.61       15.57      4.91 o 
   1  18   2       85.45       97.42      4.63 o 
   2  18   2       37.59       34.27      3.95 o 
   3  18   2        1.04        5.45      3.57 o 
   4  18   2       13.32        8.43      3.70 o 
   0  19   2        3.58       -4.48      6.11 o 
   1  19   2       83.46       78.99      6.51 o 
   2  19   2       16.37       19.88      4.07 o 
   3  19   2       55.82       70.56      6.50 o 
   0  20   2        0.02       -1.86      6.80 o 
   1  20   2       23.96       26.45      6.22 o 
   2  20   2        1.16       -5.56      6.53 o 
   1   0   3    36903.80    34071.19    669.19 o 
   2   0   3        1.94        5.38      0.97 o 
   3   0   3        2.42        7.70      1.25 o 
   4   0   3       37.31       36.85      1.72 o 
   5   0   3       49.31       62.31      2.37 o 
   6   0   3       16.53       11.38      2.15 o 
   7   0   3       24.81       24.08      3.40 o 
   8   0   3      132.41      130.17      9.31 o 
   9   0   3       11.10       26.21     12.32 o 
   0   1   3      644.66      634.10      5.88 o 
   1   1   3     3825.21     3459.47     19.92 o 
   2   1   3       55.99       57.05      1.38 o 
   3   1   3     3521.70     3753.81     20.43 o 
   4   1   3     1573.53     1649.21      9.81 o 
   5   1   3      193.81      201.12      2.65 o 
   6   1   3      174.67      180.06      2.93 o 
   7   1   3       11.02       13.40      2.28 o 
   8   1   3       28.35       30.04      4.77 o 
   9   1   3       28.79       35.93     12.32 o 
   1   2   3     8937.08     8565.81     56.83 o 
   2   2   3     2858.58     2927.95     15.92 o 
   3   2   3     1039.09     1189.59      7.16 o 
   4   2   3     1363.06     1447.98      8.79 o 
   5   2   3      598.50      520.51      4.31 o 
   6   2   3      166.61      165.77      3.23 o 
   7   2   3      125.73      135.76      4.04 o 
   8   2   3       12.76       11.25      3.70 o 
   9   2   3       43.64       50.16     12.22 o 
   0   3   3     3843.44     3700.08     28.08 o 
   1   3   3     3349.62     3150.70     18.83 o 
   2   3   3     1891.04     1909.45     11.09 o 
   3   3   3      634.98      661.05      4.45 o 
   4   3   3      325.03      319.26      3.00 o 
   5   3   3      785.43      765.56      5.65 o 
   6   3   3     1014.97     1081.83      8.56 o 
   7   3   3      152.94      162.45      4.53 o 
   8   3   3       49.08       41.94      4.07 o 
   0   4   3      589.13      590.28      5.27 o 
   1   4   3      940.11      976.99      6.78 o 
   2   4   3      402.66      389.35      3.66 o 
   3   4   3      247.35      253.24      2.41 o 
   4   4   3      525.07      539.38      4.30 o 
   5   4   3     1303.02     1304.42      9.54 o 
   6   4   3      190.61      186.30      3.71 o 
   7   4   3      227.66      243.83      5.24 o 
   8   4   3       26.82       30.55      4.35 o 
   0   5   3     1712.68     1874.18     15.88 o 
   1   5   3     1112.11     1148.07      7.27 o 
   2   5   3      503.69      467.64      4.01 o 
   3   5   3      288.81      268.93      2.54 o 
   4   5   3      171.76      164.15      2.27 o 
   5   5   3      421.31      398.90      4.30 o 
   6   5   3       72.37       83.62      3.15 o 
   7   5   3      133.81      147.72      4.61 o 
   8   5   3       33.40       37.51      3.79 o 
   0   6   3      199.93      191.43      3.46 o 
   1   6   3      697.42      709.36      5.49 o 
   2   6   3      130.18      148.93      1.99 o 
   3   6   3      400.50      395.13      3.25 o 
   4   6   3      190.68      179.44      2.66 o 
   5   6   3       78.81       70.45      2.49 o 
   6   6   3       45.57       45.11      2.63 o 
   7   6   3       23.41       32.43      2.99 o 
   8   6   3       95.78      105.64      4.86 o 
   0   7   3      121.89      141.51      4.32 o 
   1   7   3     2108.22     2044.45     11.60 o 
   2   7   3       18.28       11.00      0.92 o 
   3   7   3      527.82      557.72      4.38 o 
   4   7   3      765.38      733.31      6.10 o 
   5   7   3      109.81      105.80      3.16 o 
   6   7   3      208.99      197.38      4.39 o 
   7   7   3       63.22       67.22      3.50 o 
   8   7   3       12.05       16.86      3.81 o 
   0   8   3     1218.27     1260.89     10.83 o 
   1   8   3      859.74      857.20      5.59 o 
   2   8   3     1067.12     1122.85      7.34 o 
   3   8   3      887.24      870.23      6.47 o 
   4   8   3       80.78       72.67      2.46 o 
   5   8   3       93.03       90.05      3.29 o 
   6   8   3      211.71      207.78      6.64 o 
   7   8   3       82.49       85.22      3.82 o 
   8   8   3       13.42        9.61      3.89 o 
   0   9   3       48.04       46.76      1.79 o 
   1   9   3      677.77      709.63      4.96 o 
   2   9   3       15.58       20.54      1.16 o 
   3   9   3      132.56      135.51      2.55 o 
   4   9   3      201.80      230.34      4.07 o 
   5   9   3       86.18       85.74      3.27 o 
   6   9   3       22.44       14.15      2.69 o 
   7   9   3       19.50       20.89      3.75 o 
   8   9   3       36.18       40.32      5.80 o 
   0  10   3       24.77       27.58      1.71 o 
   1  10   3      101.39       89.18      1.97 o 
   2  10   3     1205.97     1109.64      7.54 o 
   3  10   3      356.61      316.66      4.01 o 
   4  10   3       54.93       60.34      3.38 o 
   5  10   3      171.93      156.79      4.39 o 
   6  10   3        7.87        2.14      2.65 o 
   7  10   3       40.05       42.77      3.55 o 
   0  11   3     1845.69     1727.37     14.80 o 
   1  11   3       13.35        9.85      1.23 o 
   2  11   3      201.32      198.08      3.18 o 
   3  11   3       42.85       50.44      2.33 o 
   4  11   3       74.86       73.46      2.84 o 
   5  11   3      128.34      126.76      4.21 o 
   6  11   3       49.00       50.13      3.38 o 
   7  11   3       16.92       13.34      3.47 o 
   0  12   3      834.11      761.19      7.99 o 
   1  12   3     1233.27     1142.35      7.93 o 
   2  12   3      149.94      155.52      3.18 o 
   3  12   3       52.64       54.89      2.48 o 
   4  12   3       59.38       63.26      3.12 o 
   5  12   3       12.50       13.42      2.71 o 
   6  12   3       37.86       44.68      3.42 o 
   7  12   3       27.54       34.72      3.88 o 
   0  13   3      763.02      736.53      8.61 o 
   1  13   3      251.50      248.33      3.61 o 
   2  13   3      106.27      103.96      2.94 o 
   3  13   3        1.84        4.50      2.01 o 
   4  13   3       91.75       93.90      3.76 o 
   5  13   3       13.95        8.83      2.81 o 
   6  13   3       34.65       31.07      3.42 o 
   7  13   3       21.98       16.79     10.65 o 
   0  14   3      377.24      365.40      5.86 o 
   1  14   3      189.27      202.82      4.12 o 
   2  14   3      329.32      315.03      4.64 o 
   3  14   3      430.42      429.68      6.15 o 
   4  14   3      150.95      144.89      4.61 o 
   5  14   3       57.71       63.89      3.70 o 
   6  14   3       20.84       23.43      3.60 o 
   0  15   3        7.90        5.91      2.52 o 
   1  15   3       35.24       36.23      2.23 o 
   2  15   3       33.49       29.94      2.41 o 
   3  15   3       17.29       25.19      2.64 o 
   4  15   3      157.43      161.55      4.92 o 
   5  15   3       70.04       72.78      3.99 o 
   6  15   3        6.98       12.37      7.37 o 
   0  16   3        0.54       -4.67      3.29 o 
   1  16   3       45.79       42.55      2.71 o 
   2  16   3       18.11       19.39      2.72 o 
   3  16   3       20.37       26.95      3.03 o 
   4  16   3        7.50        5.94      3.10 o 
   5  16   3       17.26       16.11      3.61 o 
   0  17   3      147.13      151.84      7.40 o 
   1  17   3       34.57       39.59      3.16 o 
   2  17   3      268.05      280.21      6.18 o 
   3  17   3       17.20       20.13      3.21 o 
   4  17   3        9.00        7.84      3.42 o 
   5  17   3        7.92       -2.02      6.14 o 
   0  18   3       33.32       34.76      8.34 o 
   1  18   3      131.93      154.21      6.18 o 
   2  18   3       32.71       39.35      3.69 o 
   3  18   3       44.98       44.23      4.01 o 
   4  18   3        8.84       10.86      3.74 o 
   0  19   3       13.12       12.76      6.51 o 
   1  19   3        8.50       10.97      4.14 o 
   2  19   3      149.27      163.01      9.52 o 
   3  19   3       41.96       42.13      4.59 o 
   0  20   3        0.77        5.51      7.06 o 
   1  20   3        0.42       -6.55      5.02 o 
   2  20   3       35.43       36.86      9.00 o 
   0   0   4     7621.95     7497.44     80.06 o 
   1   0   4     1149.66     1219.59     10.39 o 
   2   0   4     3328.41     3395.09     25.92 o 
   3   0   4      310.18      337.86      3.96 o 
   4   0   4       16.93       17.91      1.51 o 
   5   0   4      802.08      852.45      8.50 o 
   7   0   4       65.27       76.59      3.45 o 
   8   0   4        0.43        1.57      6.53 o 
   9   0   4       17.78       29.40     12.37 o 
   0   1   4      142.71      128.31      2.82 o 
   1   1   4     9545.15     9432.48     53.81 o 
   2   1   4     4251.88     4335.92     23.23 o 
   3   1   4      647.55      694.01      4.62 o 
   4   1   4      294.57      318.20      2.98 o 
   5   1   4      206.51      183.31      2.57 o 
   6   1   4      128.46      131.43      2.88 o 
   7   1   4       32.18       26.92      2.35 o 
   8   1   4       75.53       74.53      5.47 o 
   9   1   4       19.75       26.18      8.80 o 
   0   2   4     1423.38     1453.98     11.35 o 
   1   2   4     4466.70     4392.19     27.06 o 
   2   2   4     3886.39     4045.33     21.77 o 
   3   2   4      977.36      999.63      6.18 o 
   4   2   4      277.29      274.58      3.04 o 
   5   2   4     1026.96     1041.90      7.30 o 
   6   2   4      467.50      502.75      4.92 o 
   7   2   4        3.11       -0.07      2.44 o 
   8   2   4       32.54       30.20      3.89 o 
   9   2   4       11.81       15.51     11.34 o 
   0   3   4      455.28      493.95      4.45 o 
   1   3   4     3851.89     3856.44     24.97 o 
   2   3   4     1029.06     1006.57      6.25 o 
   3   3   4      466.69      519.38      3.95 o 
   4   3   4      123.90      131.71      2.09 o 
   5   3   4      410.66      385.25      4.14 o 
   6   3   4      639.67      658.31      6.12 o 
   7   3   4       56.79       64.71      3.02 o 
   8   3   4       16.52       12.07      3.79 o 
   0   4   4      299.90      320.63      3.43 o 
   1   4   4     5260.31     5453.47     31.55 o 
   2   4   4     1846.00     1952.88     11.83 o 
   3   4   4      784.97      753.48      4.97 o 
   4   4   4      239.05      253.73      3.52 o 
   5   4   4      354.94      349.13      3.99 o 
   6   4   4       27.55       25.27      1.91 o 
   7   4   4       24.45       20.64      2.76 o 
   8   4   4        0.36        0.51      4.06 o 
   0   5   4     2506.47     2558.07     19.82 o 
   1   5   4     1900.91     2047.99     11.85 o 
   2   5   4     1598.13     1550.46      9.69 o 
   3   5   4      421.58      445.70      3.44 o 
   4   5   4      388.57      369.72      3.45 o 
   5   5   4       83.79       79.28      2.34 o 
   6   5   4       42.69       51.90      2.72 o 
   7   5   4       52.53       59.23      3.27 o 
   8   5   4       40.10       44.19      4.24 o 
   1   6   4      246.21      226.86      3.02 o 
   2   6   4      238.32      245.67      2.64 o 
   3   6   4      174.80      172.75      2.51 o 
   4   6   4      302.65      335.39      3.73 o 
   5   6   4      462.18      478.90      6.22 o 
   6   6   4       80.36       77.67      3.08 o 
   7   6   4       67.46       71.99      3.50 o 
   8   6   4       82.10       87.70      4.52 o 
   0   7   4     2888.54     2987.97     23.30 o 
   1   7   4        5.23        8.35      0.83 o 
   3   7   4      152.12      181.01      2.58 o 
   4   7   4      704.02      655.05      5.68 o 
   5   7   4      387.62      387.63      5.16 o 
   6   7   4       71.73       57.20      2.87 o 
   7   7   4      135.46      144.10      4.65 o 
   8   7   4       55.28       48.37      4.13 o 
   0   8   4       39.04       37.08      1.55 o 
   1   8   4      627.85      664.36      4.61 o 
   2   8   4       32.37       38.52      2.04 o 
   3   8   4      200.22      187.86      2.74 o 
   4   8   4       75.32       64.37      2.19 o 
   5   8   4      263.65      261.36      4.42 o 
   6   8   4      172.26      165.33      4.25 o 
   7   8   4      161.18      159.77      4.93 o 
   8   8   4       34.18       33.46      5.13 o 
   0   9   4       28.32       28.56      1.55 o 
   1   9   4      679.62      684.61      4.83 o 
   2   9   4       12.68       17.16      1.14 o 
   3   9   4      822.41      775.89      6.06 o 
   4   9   4       17.21       17.26      1.86 o 
   5   9   4      678.39      639.08      7.60 o 
   6   9   4       15.00       19.73      2.75 o 
   7   9   4       34.76       36.02      3.51 o 
   8   9   4       56.36       60.43      6.05 o 
   0  10   4       19.59       18.47      1.61 o 
   1  10   4      667.46      617.20      4.62 o 
   2  10   4      490.08      482.19      4.41 o 
   3  10   4      295.75      301.12      4.21 o 
   4  10   4      385.38      388.37      5.34 o 
   5  10   4      252.81      264.69      4.97 o 
   6  10   4      151.05      156.73      4.72 o 
   7  10   4        6.25       -0.76      3.20 o 
   0  11   4        6.75        7.73      1.60 o 
   1  11   4       53.97       55.07      1.65 o 
   2  11   4      538.72      572.52      5.04 o 
   3  11   4      304.48      291.67      4.23 o 
   4  11   4        4.14        3.56      1.99 o 
   5  11   4       18.19       22.64      2.69 o 
   6  11   4       36.20       32.90      3.11 o 
   7  11   4       23.30       26.02      3.56 o 
   0  12   4      382.23      368.23      7.35 o 
   1  12   4      762.16      734.55      5.94 o 
   2  12   4      236.32      233.76      3.65 o 
   3  12   4      326.25      322.39      4.82 o 
   4  12   4      120.87      126.77      3.73 o 
   5  12   4        4.21        5.30      2.60 o 
   6  12   4       10.83       10.71      3.06 o 
   7  12   4       26.80       26.12      3.77 o 
   0  13   4      514.75      516.54      6.89 o 
   1  13   4       64.84       58.26      1.94 o 
   2  13   4       78.35       62.51      2.25 o 
   3  13   4      706.91      689.67      7.48 o 
   4  13   4       95.14       93.70      3.75 o 
   5  13   4       28.27       23.15      2.98 o 
   6  13   4      108.88      111.01      4.55 o 
   7  13   4       34.68       35.00     11.29 o 
   0  14   4      474.70      452.73      6.55 o 
   1  14   4      103.19      100.72      2.97 o 
   2  14   4       11.17       15.41      2.11 o 
   3  14   4       68.88       68.03      2.87 o 
   4  14   4       33.43       30.35      3.00 o 
   5  14   4       37.22       37.69      3.40 o 
   6  14   4       30.64       30.57      3.72 o 
   0  15   4      123.48      120.32      4.98 o 
   1  15   4       50.63       48.47      2.34 o 
   2  15   4       36.51       32.85      2.46 o 
   3  15   4       45.89       47.68      2.93 o 
   4  15   4      386.35      392.77      6.82 o 
   5  15   4      227.12      225.87      5.86 o 
   6  15   4       11.69        5.91     15.76 o 
   0  16   4       17.66       20.83      3.64 o 
   1  16   4       49.48       48.58      2.64 o 
   2  16   4       10.17        9.25      2.49 o 
   3  16   4       34.32       42.22      3.20 o 
   4  16   4       76.55       78.82      3.96 o 
   5  16   4       30.25       25.00      3.72 o 
   0  17   4        4.90        7.01      3.75 o 
   1  17   4      105.97      102.75      4.05 o 
   2  17   4      117.65      123.49      4.63 o 
   3  17   4      104.49      112.09      4.81 o 
   4  17   4       22.87       17.08      3.50 o 
   5  17   4        8.70        4.09      6.19 o 
   0  18   4       45.69       61.17      5.87 o 
   1  18   4        0.07       -2.95      3.67 o 
   2  18   4       25.93       30.36      3.51 o 
   3  18   4       16.16       15.76      3.68 o 
   4  18   4       33.57       31.88      4.70 o 
   0  19   4       35.36       34.60      5.82 o 
   1  19   4       39.16       50.05      5.16 o 
   2  19   4        8.58        9.14      4.85 o 
   3  19   4       60.65       63.96      4.89 o 
   0  20   4        3.05        1.57      9.77 o 
   1  20   4        3.83        1.25      5.79 o 
   2  20   4       13.30       23.54      6.39 o 
   1   0   5      397.03      467.90      4.24 o 
   2   0   5     8129.10     7948.08     59.32 o 
   3   0   5      433.90      480.87      4.98 o 
   4   0   5      832.79      869.31      8.18 o 
   5   0   5       27.67       27.69      1.91 o 
   6   0   5        4.09        5.73      2.33 o 
   7   0   5       88.25       85.51      4.43 o 
   8   0   5        0.17        2.33      6.59 o 
   9   0   5        0.09       -0.88     12.27 o 
   0   1   5     2107.87     1865.98     15.38 o 
   1   1   5     2367.26     2212.43     14.73 o 
   2   1   5     1402.11     1517.49      8.62 o 
   3   1   5     1299.55     1417.46      8.62 o 
   4   1   5       95.11      101.19      1.91 o 
   5   1   5      147.27      155.40      2.54 o 
   6   1   5      248.65      233.06      3.50 o 
   7   1   5      240.04      231.37      4.71 o 
   8   1   5       25.96       20.12      4.22 o 
   9   1   5       18.04       21.15      8.78 o 
   0   2   5     2962.03     2900.47     22.08 o 
   1   2   5    11509.79    11689.16     68.19 o 
   2   2   5     1770.48     1805.34     10.52 o 
   3   2   5     1355.59     1374.65      8.13 o 
   4   2   5     1224.18     1273.83      7.90 o 
   5   2   5      573.77      609.27      5.26 o 
   6   2   5      657.85      624.27      6.41 o 
   7   2   5       12.02       14.24      2.46 o 
   8   2   5       15.93       15.57      4.19 o 
   0   3   5     3122.42     3114.74     25.46 o 
   1   3   5      882.90      921.80      6.62 o 
   2   3   5     2287.89     2411.78     14.35 o 
   3   3   5     2422.83     2581.22     14.42 o 
   4   3   5      250.54      269.84      2.76 o 
   5   3   5     1820.74     1888.78     12.84 o 
   6   3   5        8.72       15.02      1.76 o 
   7   3   5      159.27      173.22      4.37 o 
   8   3   5       23.73       16.79      3.84 o 
   0   4   5     1117.19     1220.09      9.92 o 
   1   4   5     1635.28     1709.45     11.23 o 
   2   4   5     3118.32     3285.55     19.26 o 
   3   4   5      688.87      714.20      4.78 o 
   4   4   5     1122.54     1162.05      7.69 o 
   5   4   5      312.56      322.77      3.85 o 
   6   4   5      552.02      556.04      5.79 o 
   7   4   5      137.60      144.14      4.47 o 
   8   4   5       13.27       11.62      3.85 o 
   0   5   5      337.78      395.07      4.50 o 
   1   5   5      732.86      735.17      6.18 o 
   2   5   5     4368.48     4364.87     25.32 o 
   3   5   5     1141.09     1158.95      7.43 o 
   4   5   5      119.34      118.78      2.63 o 
   5   5   5      144.63      127.86      2.86 o 
   6   5   5      160.68      156.05      3.50 o 
   7   5   5      212.21      211.22      5.04 o 
   8   5   5       85.66       86.97      4.87 o 
   0   6   5    22356.42    23152.38    171.13 o 
   1   6   5      399.06      440.99      3.94 o 
   2   6   5      480.49      462.93      4.39 o 
   3   6   5      165.76      186.83      2.51 o 
   4   6   5      216.47      202.93      2.99 o 
   5   6   5      464.28      453.96      4.94 o 
   6   6   5      139.37      132.61      3.84 o 
   7   6   5       83.13       84.84      4.10 o 
   8   6   5       62.86       54.70      4.50 o 
   1   7   5     1067.05     1032.35      6.41 o 
   2   7   5      403.85      406.59      3.63 o 
   3   7   5      356.11      320.81      3.35 o 
   4   7   5       79.65       73.13      2.43 o 
   5   7   5       28.13       30.17      2.15 o 
   6   7   5       36.73       34.69      2.90 o 
   7   7   5        8.90        5.64      2.82 o 
   8   7   5       73.63       74.27      4.41 o 
   0   8   5        2.29        1.79      1.10 o 
   1   8   5      145.59      154.70      2.27 o 
   2   8   5     1097.34     1117.87      7.34 o 
   3   8   5      697.85      659.09      5.57 o 
   4   8   5      138.80      137.34      2.93 o 
   5   8   5      245.16      234.61      4.52 o 
   6   8   5      138.92      144.47      4.14 o 
   7   8   5       73.79       79.27      3.78 o 
   8   8   5       37.08       44.95      4.25 o 
   0   9   5       23.31       20.86      1.47 o 
   1   9   5       24.35       24.82      1.06 o 
   2   9   5      422.07      424.44      4.28 o 
   3   9   5      214.02      225.98      3.95 o 
   4   9   5       91.70       94.22      3.08 o 
   5   9   5        6.68        5.93      2.02 o 
   6   9   5      315.48      322.23      5.81 o 
   7   9   5       42.69       40.00      3.45 o 
   8   9   5       10.29       14.31      6.29 o 
   0  10   5      303.61      307.70      5.18 o 
   1  10   5      267.30      263.33      3.00 o 
   2  10   5      699.05      691.60      5.59 o 
   3  10   5      425.64      431.47      5.04 o 
   4  10   5      272.88      240.26      4.37 o 
   5  10   5      243.27      227.72      4.73 o 
   6  10   5        6.83        7.78      2.71 o 
   7  10   5      121.21      113.47      4.55 o 
   0  11   5      354.31      344.72      4.80 o 
   1  11   5      519.05      470.59      4.20 o 
   2  11   5      125.49      117.96      3.02 o 
   3  11   5      323.92      339.60      4.56 o 
   4  11   5        6.25        1.87      2.01 o 
   5  11   5       48.47       56.76      3.30 o 
   6  11   5       14.67       16.50      2.95 o 
   7  11   5       12.09        9.95      3.45 o 
   0  12   5        8.72       12.91      2.42 o 
   1  12   5      141.85      137.93      3.02 o 
   2  12   5       60.05       56.30      2.46 o 
   3  12   5       44.60       42.41      2.39 o 
   4  12   5        4.14        3.39      2.13 o 
   5  12   5       63.00       66.25      3.38 o 
   6  12   5       58.01       60.08      3.61 o 
   7  12   5        2.33       -1.77      3.58 o 
   0  13   5       11.18       12.27      2.07 o 
   1  13   5        8.54        9.75      1.61 o 
   2  13   5      119.37      103.12      3.10 o 
   3  13   5       96.27      103.83      3.40 o 
   4  13   5      101.11       94.78      3.77 o 
   5  13   5       10.32        6.13      2.82 o 
   6  13   5       87.01       79.15      4.08 o 
   7  13   5       55.65       40.20     11.73 o 
   0  14   5       27.35       25.93      2.41 o 
   1  14   5      298.67      302.62      4.42 o 
   2  14   5     1022.19      989.75      8.96 o 
   3  14   5       11.42       12.87      2.27 o 
   4  14   5       21.31       21.90      2.86 o 
   5  14   5       47.33       45.90      3.47 o 
   6  14   5       51.23       55.56      3.98 o 
   0  15   5      110.03      108.22      4.74 o 
   1  15   5       44.81       56.16      2.44 o 
   2  15   5      179.92      180.30      4.11 o 
   3  15   5       34.97       39.72      2.84 o 
   4  15   5       48.61       48.97      3.40 o 
   5  15   5       10.23       11.99      3.28 o 
   6  15   5        6.98        3.27      7.31 o 
   0  16   5       65.47       83.69      4.75 o 
   1  16   5       79.14       78.35      2.85 o 
   2  16   5      109.31      112.13      3.99 o 
   3  16   5       28.48       23.74      2.85 o 
   4  16   5       72.60       66.10      3.81 o 
   5  16   5       30.07       36.34      3.82 o 
   0  17   5       39.49       45.06      4.45 o 
   1  17   5       13.36       21.19      3.35 o 
   2  17   5       94.73      105.83      4.21 o 
   3  17   5       84.68       85.33      4.26 o 
   4  17   5        3.22        4.80      3.39 o 
   5  17   5       11.03       14.60      7.83 o 
   0  18   5       47.70       56.79      5.49 o 
   1  18   5       75.11       66.60      4.20 o 
   2  18   5       72.32       67.67      4.34 o 
   3  18   5        1.40       -3.11      3.55 o 
   4  18   5        8.44        6.35      4.33 o 
   0  19   5       37.20       34.95      5.74 o 
   1  19   5      116.68      141.07      7.31 o 
   2  19   5       43.20       48.03      5.55 o 
   3  19   5       76.87       71.58      6.02 o 
   0  20   5        1.39        5.64      9.87 o 
   1  20   5       21.45       25.51      5.63 o 
   2  20   5       11.06        1.47      6.16 o 
   0   0   6     5098.26     5279.37     56.06 o 
   1   0   6      100.49       92.91      1.75 o 
   2   0   6     3376.88     3404.65     26.07 o 
   3   0   6     1583.25     1816.86     14.75 o 
   6   0   6        9.10        7.14      2.45 o 
   7   0   6        7.86        4.10      3.05 o 
   8   0   6        2.28        5.13      6.82 o 
   9   0   6      221.48      253.86     20.22 o 
   0   1   6    11351.51    10973.46     87.35 o 
   1   1   6      364.09      353.05      2.93 o 
   2   1   6      867.78      982.70      5.88 o 
   3   1   6      330.38      359.24      2.93 o 
   4   1   6      567.70      600.72      4.31 o 
   5   1   6      916.44      977.56      6.95 o 
   6   1   6      128.66      110.46      2.79 o 
   7   1   6       56.22       56.22      2.70 o 
   8   1   6       24.08       28.85      4.50 o 
   0   2   6      826.47      940.40      7.68 o 
   1   2   6      101.90      117.18      1.76 o 
   2   2   6     3032.74     3067.89     17.34 o 
   3   2   6     1888.35     2070.63     12.08 o 
   4   2   6       96.32       97.27      1.88 o 
   5   2   6       89.58      117.36      3.70 o 
   6   2   6      271.76      263.86      3.90 o 
   7   2   6       51.38       56.23      2.89 o 
   8   2   6      159.70      178.56      6.76 o 
   0   3   6    10907.46    11092.43     88.27 o 
   1   3   6     4842.56     4675.74     27.70 o 
   2   3   6      500.23      562.89      4.32 o 
   3   3   6      282.45      306.13      2.94 o 
   4   3   6      528.13      470.01      3.78 o 
   5   3   6      117.50      113.65      3.09 o 
   6   3   6       12.93       10.37      1.82 o 
   7   3   6       53.72       47.97      2.88 o 
   8   3   6       12.98       13.25      3.76 o 
   0   4   6     1639.67     1725.28     15.43 o 
   1   4   6     2372.25     2335.01     14.33 o 
   2   4   6      740.62      864.15      6.15 o 
   3   4   6      750.43      761.47      5.26 o 
   4   4   6       97.91       99.64      2.90 o 
   5   4   6       20.03       22.30      1.58 o 
   6   4   6      428.12      430.40      4.99 o 
   7   4   6       41.06       45.95      3.08 o 
   8   4   6       27.35       26.95      3.69 o 
   0   5   6       86.87      104.63      2.30 o 
   1   5   6     6355.81     6628.70     38.43 o 
   2   5   6       97.46      118.88      2.55 o 
   3   5   6      355.38      424.94      3.70 o 
   4   5   6     1562.29     1594.39     11.00 o 
   5   5   6      271.70      258.32      3.68 o 
   6   5   6       22.77       24.13      1.98 o 
   7   5   6      144.57      159.06      4.68 o 
   8   5   6       59.55       62.99      4.54 o 
   0   6   6     6862.11     6718.09     50.60 o 
   1   6   6     5882.03     6211.16     34.34 o 
   2   6   6     1418.40     1443.93      9.54 o 
   3   6   6       29.05       23.61      1.18 o 
   4   6   6       64.91       85.13      2.42 o 
   5   6   6       57.57       55.55      2.12 o 
   6   6   6       75.80       67.57      2.95 o 
   7   6   6       49.85       45.25      3.59 o 
   8   6   6       46.85       50.10      4.46 o 
   0   7   6     3578.30     3805.11     29.33 o 
   1   7   6     2762.93     2822.74     16.26 o 
   2   7   6       90.65       90.43      2.51 o 
   3   7   6      620.83      597.96      4.89 o 
   4   7   6      430.92      432.02      4.66 o 
   5   7   6       55.01       41.84      2.02 o 
   6   7   6       35.79       32.00      2.58 o 
   7   7   6       10.80       16.15      3.00 o 
   8   7   6      319.91      315.65      7.67 o 
   0   8   6      117.18       86.59      4.58 o 
   1   8   6     1385.29     1467.19      8.52 o 
   2   8   6      447.70      442.67      4.10 o 
   3   8   6      388.46      391.00      4.59 o 
   4   8   6        0.30        0.71      1.52 o 
   5   8   6        7.36        3.86      1.95 o 
   6   8   6       31.04       29.73      2.63 o 
   7   8   6        2.37        3.14      2.95 o 
   8   8   6       14.18       15.15      3.96 o 
   0   9   6      548.40      581.82      6.10 o 
   1   9   6      217.39      208.84      2.44 o 
   2   9   6      144.19      152.20      2.68 o 
   3   9   6      102.31      111.71      2.72 o 
   4   9   6      837.61      778.03      7.39 o 
   5   9   6      122.30      103.29      3.39 o 
   6   9   6        2.14        1.60      2.38 o 
   7   9   6      126.81      123.34      4.67 o 
   8   9   6       42.63       48.21      6.72 o 
   0  10   6      635.93      564.01      6.16 o 
   1  10   6      839.76      838.57      6.27 o 
   2  10   6      347.11      371.61      4.02 o 
   3  10   6       75.02       77.03      2.67 o 
   4  10   6       83.14       72.95      2.70 o 
   5  10   6      202.03      208.05      4.33 o 
   6  10   6       60.92       58.72      3.37 o 
   7  10   6       22.94       19.61      3.59 o 
   0  11   6      107.39       93.87      3.04 o 
   1  11   6      254.38      287.05      3.25 o 
   2  11   6      106.11      105.23      2.63 o 
   3  11   6        3.21        5.59      1.73 o 
   4  11   6      147.22      140.06      3.78 o 
   5  11   6       85.75       87.60      3.50 o 
   6  11   6       11.46       10.84      2.92 o 
   7  11   6        3.18        5.14      3.43 o 
   0  12   6      692.97      672.65      7.98 o 
   1  12   6        0.21       -1.11      1.36 o 
   2  12   6      731.67      688.26      6.73 o 
   3  12   6      219.05      208.55      3.83 o 
   4  12   6       36.02       31.31      2.48 o 
   5  12   6       87.02       93.64      3.93 o 
   6  12   6       47.71       51.16      3.55 o 
   7  12   6       28.38       19.17      5.36 o 
   0  13   6       10.39        8.09      2.05 o 
   1  13   6        5.79        3.52      1.47 o 
   2  13   6      192.96      183.31      3.65 o 
   3  13   6       69.02       58.36      2.69 o 
   4  13   6       34.15       37.63      2.77 o 
   5  13   6       64.04       66.95      3.58 o 
   6  13   6       46.13       52.15      4.28 o 
   7  13   6       14.77       18.11     11.04 o 
   0  14   6       17.05       16.24      2.45 o 
   1  14   6       62.77       59.37      2.37 o 
   2  14   6       24.79       27.63      2.35 o 
   3  14   6      118.47      108.35      3.67 o 
   4  14   6      246.72      263.56      5.57 o 
   5  14   6       97.01      113.04      4.60 o 
   6  14   6       10.39        6.79      3.52 o 
   0  15   6        0.07       -4.09      2.72 o 
   1  15   6      128.91      136.70      3.51 o 
   2  15   6       19.11       22.17      2.32 o 
   3  15   6      145.06      137.52      4.03 o 
   4  15   6       76.43       78.51      3.83 o 
   5  15   6       18.85       21.28      3.43 o 
   6  15   6       22.52       19.40      7.79 o 
   0  16   6       70.05       65.97      4.53 o 
   1  16   6       60.10       65.53      2.96 o 
   2  16   6       71.45       63.18      3.43 o 
   3  16   6       48.99       52.90      3.16 o 
   4  16   6        0.48        2.99      3.12 o 
   5  16   6      118.47      119.03      4.99 o 
   0  17   6       42.74       46.47      4.50 o 
   1  17   6       55.94       54.44      3.84 o 
   2  17   6       74.71       85.48      3.68 o 
   3  17   6       25.42       32.28      3.53 o 
   4  17   6       56.94       51.77      3.90 o 
   5  17   6       28.36       30.90      8.41 o 
   0  18   6       33.32       48.68      5.60 o 
   1  18   6      114.20      116.96      5.28 o 
   2  18   6       73.84       80.73      4.17 o 
   3  18   6       22.15       28.51      3.80 o 
   4  18   6        0.96       -0.72      4.82 o 
   0  19   6       28.52       42.71      7.17 o 
   1  19   6       93.27      103.29      5.47 o 
   2  19   6       13.32       11.20      4.42 o 
   3  19   6        2.28        9.58      4.67 o 
   0  20   6        1.97        7.59      7.54 o 
   1  20   6        6.47        7.36      4.87 o 
   2  20   6        0.32       -8.11      8.45 o 
   1   0   7      913.24      756.75      6.49 o 
   2   0   7     4285.88     4363.60     31.52 o 
   3   0   7       97.78      106.09      3.37 o 
   4   0   7      705.71      724.19      7.17 o 
   5   0   7     1102.50     1083.73     11.14 o 
   6   0   7       72.69       75.94      3.49 o 
   7   0   7       51.36       54.31      4.23 o 
   8   0   7       60.88       57.49      6.41 o 
   0   1   7      633.18      635.87      5.83 o 
   1   1   7     1678.97     1762.08     10.13 o 
   2   1   7      370.74      392.29      3.26 o 
   3   1   7     1117.54     1105.78      6.78 o 
   4   1   7      260.86      281.06      2.81 o 
   5   1   7      205.10      180.94      2.70 o 
   6   1   7       59.33       59.36      2.24 o 
   7   1   7       65.63       76.38      2.93 o 
   8   1   7        0.51        2.69      4.26 o 
   0   2   7     4457.38     4344.97     32.81 o 
   1   2   7     2059.03     2098.30     12.39 o 
   2   2   7     1925.18     2002.96     11.66 o 
   3   2   7     1545.58     1740.46     10.49 o 
   4   2   7      409.83      425.85      3.54 o 
   5   2   7     1019.26      991.54      7.37 o 
   6   2   7       24.49       24.19      1.98 o 
   7   2   7      193.87      192.98      4.19 o 
   8   2   7        7.19        8.94      5.12 o 
   0   3   7     3773.42     3833.30     29.11 o 
   1   3   7      103.45      107.51      3.24 o 
   2   3   7     1314.42     1433.26      8.97 o 
   3   3   7      598.23      595.48      4.38 o 
   4   3   7     1423.92     1441.78      9.21 o 
   5   3   7     1095.35     1084.08      8.28 o 
   6   3   7       21.66       28.37      2.46 o 
   7   3   7        3.56        1.91      2.41 o 
   8   3   7       50.49       60.08      4.05 o 
   0   4   7      613.38      674.95      6.62 o 
   1   4   7     1775.75     1793.31     11.26 o 
   2   4   7      101.96      105.62      3.07 o 
   3   4   7     1389.73     1368.28      8.92 o 
   4   4   7      290.84      310.44      3.36 o 
   5   4   7      240.63      244.13      3.58 o 
   6   4   7      241.69      232.25      3.95 o 
   7   4   7      110.72      112.29      4.25 o 
   8   4   7       86.36       87.15      4.45 o 
   0   5   7     6608.99     6928.13     52.00 o 
   1   5   7      596.88      631.23      6.11 o 
   2   5   7     1100.16     1185.19      8.51 o 
   3   5   7      353.68      380.87      3.72 o 
   4   5   7      832.36      829.66      6.59 o 
   5   5   7      644.27      608.81      5.88 o 
   6   5   7      169.21      167.78      3.32 o 
   7   5   7       36.29       44.33      3.20 o 
   8   5   7      106.83      106.78      4.92 o 
   0   6   7        0.00        4.28      1.07 o 
   1   6   7     2532.10     2802.25     16.07 o 
   2   6   7      496.46      507.81      4.09 o 
   3   6   7      638.86      695.10      5.62 o 
   4   6   7      303.86      289.87      3.73 o 
   5   6   7       49.59       57.94      2.11 o 
   6   6   7      246.31      260.97      5.83 o 
   7   6   7       24.10       25.62      3.53 o 
   8   6   7       90.32       93.41      5.92 o 
   0   7   7     2300.71     2319.03     18.50 o 
   1   7   7     1040.94     1126.19      7.51 o 
   2   7   7      418.83      395.95      3.68 o 
   3   7   7      145.57      148.57      2.74 o 
   4   7   7      431.17      395.95      4.46 o 
   5   7   7      114.77      107.00      2.92 o 
   6   7   7      146.47      148.05      4.09 o 
   7   7   7       70.43       63.24      3.59 o 
   8   7   7        4.38       17.79      4.15 o 
   0   8   7       61.52       55.36      2.18 o 
   1   8   7      219.39      228.88      3.10 o 
   2   8   7      343.00      342.95      3.44 o 
   3   8   7      212.55      214.21      3.28 o 
   4   8   7      169.68      162.18      3.29 o 
   5   8   7        7.04        7.49      2.00 o 
   6   8   7       40.73       34.87      2.72 o 
   7   8   7       17.10       16.90      3.32 o 
   8   8   7      163.10      170.72      7.02 o 
   0   9   7      286.84      246.14      3.71 o 
   1   9   7      138.58      111.57      1.96 o 
   2   9   7       83.71      100.84      2.41 o 
   3   9   7      740.80      687.81      6.23 o 
   4   9   7      248.43      217.45      3.59 o 
   5   9   7       77.20       80.33      2.98 o 
   6   9   7      151.50      145.04      4.29 o 
   7   9   7      106.98      129.11      4.80 o 
   8   9   7       14.54       22.89      7.74 o 
   0  10   7      377.27      338.30      4.56 o 
   1  10   7       49.07       59.88      1.74 o 
   2  10   7      315.40      339.68      3.86 o 
   3  10   7      577.07      489.25      5.18 o 
   4  10   7       40.04       43.04      2.41 o 
   5  10   7       57.06       65.10      2.85 o 
   6  10   7      175.13      159.80      4.27 o 
   7  10   7       16.21       20.82      3.39 o 
   0  11   7     1013.26      964.80      9.29 o 
   1  11   7      349.13      328.54      3.80 o 
   2  11   7       88.04       90.37      2.55 o 
   3  11   7      214.52      209.06      3.77 o 
   4  11   7       77.46       75.12      3.02 o 
   5  11   7       24.25       20.86      2.58 o 
   6  11   7       79.36       92.53      3.98 o 
   7  11   7      107.48      120.16      6.08 o 
   0  12   7        5.49        1.34      1.86 o 
   1  12   7      321.11      299.82      3.76 o 
   2  12   7      176.29      158.34      4.02 o 
   3  12   7       12.79        8.29      1.85 o 
   4  12   7       51.12       42.73      2.72 o 
   5  12   7       15.70       11.45      2.59 o 
   6  12   7      106.21      102.96      4.34 o 
   7  12   7        1.54        1.09      5.26 o 
   0  13   7       77.11       76.80      3.11 o 
   1  13   7      245.53      240.94      3.52 o 
   2  13   7      278.64      257.46      4.16 o 
   3  13   7      353.36      328.62      5.06 o 
   4  13   7        1.28        2.80      2.25 o 
   5  13   7        3.17        4.35      2.83 o 
   6  13   7       27.53       27.68      3.52 o 
   0  14   7        2.78        3.65      2.60 o 
   1  14   7      573.56      512.83      5.79 o 
   2  14   7      143.61      145.69      3.53 o 
   3  14   7      278.15      290.81      4.95 o 
   4  14   7      123.11      132.13      4.07 o 
   5  14   7       10.13       14.22      3.13 o 
   6  14   7      105.93       95.84      5.55 o 
   0  15   7        5.54        0.63      3.32 o 
   1  15   7       89.14       93.20      3.40 o 
   2  15   7       53.38       56.67      2.89 o 
   3  15   7       46.97       44.14      2.77 o 
   4  15   7       62.38       58.61      3.53 o 
   5  15   7       62.71       61.53      3.89 o 
   6  15   7       37.85       23.12     11.09 o 
   0  16   7      101.56      110.42      5.75 o 
   1  16   7      137.82      133.13      4.32 o 
   2  16   7        4.01        6.54      2.48 o 
   3  16   7      125.80      122.77      4.33 o 
   4  16   7      138.57      143.85      5.09 o 
   5  16   7        0.91        1.34      3.55 o 
   0  17   7       75.44       86.41      5.16 o 
   1  17   7      117.55      132.52      4.82 o 
   2  17   7      261.31      279.38      6.45 o 
   3  17   7       67.55       68.26      3.77 o 
   4  17   7       12.47       14.78      3.51 o 
   5  17   7       35.57       41.70      8.74 o 
   0  18   7      201.82      209.56      7.70 o 
   1  18   7       29.98       29.74      3.80 o 
   2  18   7      161.06      160.42      5.87 o 
   3  18   7       12.84        9.26      3.92 o 
   4  18   7       44.00       45.10      6.69 o 
   0  19   7       25.51       31.51      7.27 o 
   1  19   7       35.43       40.09      4.25 o 
   2  19   7       82.61       82.86      7.67 o 
   3  19   7       10.28        6.54      4.68 o 
   0  20   7       14.47       20.02      7.64 o 
   1  20   7       31.33       37.23      4.99 o 
   2  20   7        2.50        0.84      5.41 o 
   0   0   8     6191.63     6356.32     67.27 o 
   1   0   8      840.00      845.00      8.42 o 
   2   0   8     3883.87     4369.36     33.25 o 
   3   0   8       49.96       49.95      1.97 o 
   4   0   8       69.48       72.17      2.50 o 
   5   0   8       16.61       11.15      2.09 o 
   7   0   8        9.79        6.87      3.54 o 
   8   0   8      115.34      117.98      7.63 o 
   1   1   8     3074.96     3184.64     17.22 o 
   2   1   8       30.52       37.55      1.14 o 
   3   1   8     1991.50     2201.38     12.47 o 
   4   1   8      439.31      405.65      3.43 o 
   5   1   8        7.18        5.59      1.36 o 
   6   1   8      102.71       93.03      2.97 o 
   7   1   8       14.21       10.61      2.27 o 
   8   1   8       87.32      101.44      4.89 o 
   0   2   8    14992.20    15262.85    113.17 o 
   1   2   8     1066.36     1096.04      7.59 o 
   2   2   8     1871.94     2038.62     11.88 o 
   3   2   8     1591.23     1695.84     10.28 o 
   4   2   8      126.24      114.81      2.34 o 
   5   2   8      289.68      297.49      3.52 o 
   6   2   8      289.16      252.13      4.07 o 
   7   2   8       91.19       92.30      3.25 o 
   8   2   8       17.43       12.41      3.56 o 
   0   3   8     3614.10     3581.51     29.36 o 
   1   3   8     8006.46     7897.92     43.07 o 
   2   3   8     1293.75     1410.09     11.64 o 
   3   3   8      121.97      112.10      2.00 o 
   4   3   8      548.28      639.81      5.16 o 
   5   3   8      164.40      138.96      3.08 o 
   6   3   8      633.63      624.35      6.54 o 
   7   3   8        8.74        6.83      2.29 o 
   8   3   8       10.75       11.04      4.27 o 
   0   4   8      390.78      407.23      4.49 o 
   1   4   8     1057.52     1078.50      8.51 o 
   2   4   8       39.22       38.54      2.05 o 
   3   4   8      936.72     1011.43      6.97 o 
   4   4   8       40.44       52.10      1.71 o 
   5   4   8      145.44      158.84      3.07 o 
   6   4   8       24.00       22.71      2.02 o 
   7   4   8       16.01       13.62      3.26 o 
   8   4   8       45.95       51.71      4.05 o 
   0   5   8    11969.61    12640.11     96.70 o 
   1   5   8     8863.83     9365.16     56.95 o 
   2   5   8     2678.32     2950.98     19.07 o 
   3   5   8      717.56      688.40      5.52 o 
   4   5   8      821.98      804.78      6.80 o 
   5   5   8      530.10      526.69      5.39 o 
   6   5   8       85.18       91.13      2.83 o 
   7   5   8      146.78      148.96      4.66 o 
   8   5   8       33.99       41.23      3.99 o 
   0   6   8      568.52      663.51      6.33 o 
   1   6   8     1895.37     2127.94     12.50 o 
   2   6   8      302.79      329.05      3.30 o 
   3   6   8      215.28      211.63      3.07 o 
   4   6   8      554.99      623.95      5.79 o 
   5   6   8      406.32      371.50      4.50 o 
   6   6   8      264.58      289.20      4.54 o 
   7   6   8       13.58       14.99      2.89 o 
   8   6   8       12.60       13.71      3.82 o 
   0   7   8      956.03     1073.94     15.31 o 
   1   7   8     2174.16     2189.61     12.93 o 
   2   7   8      200.34      214.33      2.60 o 
   3   7   8      438.51      442.61      4.53 o 
   4   7   8      254.53      246.04      3.59 o 
   5   7   8      144.78      149.58      3.24 o 
   6   7   8       39.69       38.88      2.55 o 
   7   7   8       17.30       20.54      3.64 o 
   8   7   8      145.06      143.31      6.30 o 
   1   8   8      517.85      505.46      4.06 o 
   2   8   8       89.78       96.00      2.20 o 
   3   8   8       24.37       30.09      1.60 o 
   4   8   8      886.91      877.57      7.57 o 
   5   8   8       14.05       17.14      2.00 o 
   6   8   8       31.73       28.19      2.66 o 
   7   8   8      121.72      127.06      4.76 o 
   8   8   8       21.40       26.99      4.81 o 
   0   9   8      134.18      154.72      3.14 o 
   1   9   8       74.38       78.24      1.95 o 
   2   9   8      460.36      448.96      4.39 o 
   3   9   8      362.10      314.07      4.02 o 
   4   9   8      156.27      122.39      3.07 o 
   5   9   8      460.77      459.58      6.72 o 
   6   9   8       14.64       10.36      2.51 o 
   7   9   8      204.14      227.07      6.12 o 
   8   9   8       41.85       29.50     11.63 o 
   0  10   8       50.63       49.89      2.00 o 
   1  10   8      193.97      154.61      2.47 o 
   2  10   8      113.49      123.22      2.64 o 
   3  10   8      161.04      164.31      3.31 o 
   4  10   8      418.52      426.30      5.34 o 
   5  10   8      141.66      130.09      3.83 o 
   6  10   8        5.52        5.35      2.60 o 
   7  10   8       43.67       45.19      3.84 o 
   0  11   8       37.22       43.07      2.25 o 
   1  11   8      219.84      213.59      3.14 o 
   2  11   8      346.68      349.33      4.51 o 
   3  11   8      128.87      126.73      3.33 o 
   4  11   8       25.11       21.09      2.20 o 
   5  11   8       17.74       18.21      2.36 o 
   6  11   8       14.89       16.12      3.04 o 
   7  11   8      117.63      116.05      4.73 o 
   0  12   8      150.40      139.52      3.85 o 
   1  12   8       67.80       69.15      2.14 o 
   2  12   8      233.52      213.42      3.54 o 
   3  12   8       26.92       27.61      2.10 o 
   4  12   8      137.82      123.29      3.79 o 
   5  12   8        0.04       -0.48      2.51 o 
   6  12   8       27.54       24.37      3.36 o 
   7  12   8       12.24        6.25     15.95 o 
   0  13   8      207.04      198.48      5.58 o 
   1  13   8       55.12       55.01      2.10 o 
   2  13   8      403.45      399.95      5.08 o 
   3  13   8       91.67       94.00      3.10 o 
   4  13   8       78.64       75.60      3.12 o 
   5  13   8       33.94       37.50      3.22 o 
   6  13   8       16.00       15.97      3.38 o 
   0  14   8      136.92      127.46      4.94 o 
   1  14   8        3.90        1.16      1.68 o 
   2  14   8      154.89      150.82      3.58 o 
   3  14   8       10.69        9.31      2.26 o 
   4  14   8        4.18        6.30      2.48 o 
   5  14   8       11.46       10.00      3.10 o 
   6  14   8        9.07       13.94      3.62 o 
   0  15   8       75.39       75.46      3.99 o 
   1  15   8       37.37       40.98      2.60 o 
   2  15   8       60.14       61.46      2.80 o 
   3  15   8        5.63        3.60      2.37 o 
   4  15   8       38.92       44.96      3.63 o 
   5  15   8      110.31      114.74      4.73 o 
   6  15   8        1.33        3.24     10.06 o 
   0  16   8       12.46       17.44      5.41 o 
   1  16   8      106.55      100.86      3.91 o 
   2  16   8      180.73      169.61      4.72 o 
   3  16   8       34.58       33.88      3.01 o 
   4  16   8       71.26       70.88      3.94 o 
   5  16   8       28.03       25.07      3.79 o 
   0  17   8      344.14      347.70      8.82 o 
   1  17   8       45.27       51.27      3.21 o 
   2  17   8       48.05       52.94      3.56 o 
   3  17   8       70.16       72.55      4.09 o 
   4  17   8      114.32      109.95      4.68 o 
   5  17   8        7.59       -2.55     10.68 o 
   0  18   8      150.50      131.33      7.89 o 
   1  18   8       45.34       55.85      4.13 o 
   2  18   8       23.05       18.74      3.50 o 
   3  18   8       35.38       35.88      4.25 o 
   4  18   8       59.48       65.31      7.02 o 
   0  19   8        0.13        3.38      5.55 o 
   1  19   8        8.64       13.27      3.97 o 
   2  19   8       30.54       28.08      4.58 o 
   3  19   8       23.56       27.90      5.41 o 
   0  20   8       20.56       41.74      8.17 o 
   1  20   8        0.88       -7.78      5.24 o 
   2  20   8       50.21       36.30      6.66 o 
   1   0   9     2729.33     2731.18     21.06 o 
   2   0   9     1617.30     1669.22     13.49 o 
   3   0   9      410.24      384.38      5.49 o 
   4   0   9      449.38      448.44      4.97 o 
   5   0   9        0.05       -2.60      1.73 o 
   6   0   9      616.34      611.28      8.66 o 
   7   0   9       54.12       55.55      4.38 o 
   8   0   9       24.50       38.47      5.52 o 
   0   1   9     4880.62     4948.70     37.30 o 
   1   1   9     1409.23     1463.18      8.33 o 
   2   1   9     1422.09     1505.83      8.74 o 
   3   1   9      765.62      803.54      5.26 o 
   4   1   9        2.13        4.77      1.00 o 
   5   1   9      166.37      157.18      3.33 o 
   6   1   9       33.74       38.29      2.27 o 
   7   1   9       51.18       54.46      3.14 o 
   8   1   9       96.10       95.66      4.77 o 
   0   2   9      265.34      313.21      3.70 o 
   1   2   9     2646.76     2859.95     16.08 o 
   2   2   9      293.37      301.79      3.13 o 
   3   2   9      258.86      266.81      2.67 o 
   4   2   9      275.59      287.32      3.15 o 
   5   2   9      496.63      467.50      4.70 o 
   6   2   9      118.12      135.04      3.90 o 
   7   2   9       18.21       18.46      2.40 o 
   8   2   9       90.91       85.12      4.80 o 
   0   3   9     4282.09     4418.74     33.50 o 
   1   3   9     2171.30     2355.27     13.97 o 
   2   3   9      817.03      911.74      6.42 o 
   3   3   9      140.13      159.08      2.72 o 
   4   3   9      637.72      657.39      5.26 o 
   5   3   9      132.59      124.05      2.84 o 
   6   3   9      135.67      130.00      3.30 o 
   7   3   9       21.53       24.95      2.46 o 
   8   3   9        7.21        6.03      4.29 o 
   0   4   9       79.63       82.05      3.54 o 
   1   4   9     1788.10     1862.54     10.86 o 
   2   4   9      480.16      465.54      3.93 o 
   3   4   9      490.44      468.00      3.98 o 
   4   4   9       25.55       27.74      1.56 o 
   5   4   9      337.37      310.08      4.02 o 
   6   4   9       81.39       86.18      2.88 o 
   7   4   9       30.01       28.01      2.86 o 
   8   4   9        1.30       -0.82      3.59 o 
   0   5   9       50.20       52.74      2.95 o 
   1   5   9      784.87      841.91      5.68 o 
   2   5   9      778.63      865.98      6.92 o 
   3   5   9     1239.33     1219.52      8.64 o 
   4   5   9       48.76       47.86      1.83 o 
   5   5   9      110.48      101.84      2.79 o 
   6   5   9      139.84      136.14      3.40 o 
   7   5   9      102.18      112.61      4.40 o 
   8   5   9      155.09      166.71      5.92 o 
   0   6   9     5612.39     6354.94     48.03 o 
   1   6   9      840.33      869.60      6.31 o 
   2   6   9       72.26       75.18      2.67 o 
   3   6   9      471.29      451.63      4.53 o 
   4   6   9       18.54       25.75      1.83 o 
   5   6   9      193.30      207.93      3.53 o 
   6   6   9       49.92       52.28      2.33 o 
   7   6   9       97.96       99.02      4.07 o 
   8   6   9       22.91       23.52      3.95 o 
   0   7   9     3135.47     3516.21     27.33 o 
   1   7   9      412.40      437.83      3.61 o 
   2   7   9       43.43       51.59      2.23 o 
   3   7   9       45.61       47.86      1.77 o 
   4   7   9       23.25       31.06      1.78 o 
   5   7   9       22.60       22.85      1.84 o 
   6   7   9        8.47        5.08      2.22 o 
   7   7   9       66.67       71.41      3.67 o 
   8   7   9        7.18        9.71      4.22 o 
   0   8   9       65.17       79.66      2.45 o 
   1   8   9      613.46      613.73      4.64 o 
   2   8   9      186.82      186.30      3.56 o 
   3   8   9      247.54      250.05      3.52 o 
   4   8   9      280.36      281.65      3.95 o 
   5   8   9       13.56       12.27      1.97 o 
   6   8   9       21.46       12.02      2.36 o 
   7   8   9      142.19      145.12      4.95 o 
   8   8   9       11.02        5.63      6.03 o 
   0   9   9       45.49       49.71      2.91 o 
   1   9   9       61.02       62.68      1.72 o 
   2   9   9      209.17      221.25      3.34 o 
   3   9   9      129.42      115.31      2.82 o 
   4   9   9      102.54       92.98      2.78 o 
   5   9   9       28.82       25.20      2.33 o 
   6   9   9       23.11       13.54      2.64 o 
   7   9   9       25.30       31.26      3.71 o 
   0  10   9      439.46      431.51      5.76 o 
   1  10   9      528.10      513.91      4.76 o 
   2  10   9       53.98       64.03      2.08 o 
   3  10   9      313.46      294.60      4.05 o 
   4  10   9      341.32      340.98      4.81 o 
   5  10   9      148.99      142.43      3.91 o 
   6  10   9        4.71        3.78      2.65 o 
   7  10   9       83.19       80.21      4.46 o 
   0  11   9      170.31      161.19      4.49 o 
   1  11   9      156.16      182.29      2.98 o 
   2  11   9      245.00      226.20      3.55 o 
   3  11   9       60.87       57.03      2.20 o 
   4  11   9       44.81       45.37      2.45 o 
   5  11   9       62.61       50.99      2.85 o 
   6  11   9      164.85      174.96      4.61 o 
   7  11   9       26.39       33.18      4.08 o 
   0  12   9      426.87      388.88      6.29 o 
   1  12   9      655.96      636.77      5.72 o 
   2  12   9      309.17      267.38      3.90 o 
   3  12   9      317.47      280.67      4.41 o 
   4  12   9       19.74       25.18      2.46 o 
   5  12   9        5.10        2.69      2.58 o 
   6  12   9       33.38       31.43      3.42 o 
   7  12   9        8.26       -1.28      7.51 o 
   0  13   9       21.12       20.50      2.77 o 
   1  13   9       91.40       81.89      2.62 o 
   2  13   9       86.20       83.96      2.81 o 
   3  13   9       55.40       55.48      2.52 o 
   4  13   9      454.19      446.97      6.76 o 
   5  13   9       71.45       77.79      3.54 o 
   6  13   9       48.90       54.75      3.86 o 
   0  14   9       15.12       13.48      2.89 o 
   1  14   9       88.66       93.48      3.14 o 
   2  14   9      244.23      232.74      4.14 o 
   3  14   9       93.94      102.53      3.58 o 
   4  14   9       28.55       22.59      2.68 o 
   5  14   9       26.93       31.31      3.34 o 
   6  14   9       56.01       68.97      4.18 o 
   0  15   9      140.03      146.03      5.33 o 
   1  15   9        7.07        5.43      2.16 o 
   2  15   9       25.31       25.98      2.37 o 
   3  15   9       16.85       16.11      2.50 o 
   4  15   9       67.63       68.50      3.33 o 
   5  15   9       28.80       27.07      3.53 o 
   0  16   9       69.53       73.61      4.16 o 
   1  16   9       30.04       33.35      2.79 o 
   2  16   9       22.36       23.92      2.84 o 
   3  16   9       85.49       96.55      3.83 o 
   4  16   9       27.33       27.86      3.52 o 
   5  16   9       62.87       62.11      4.24 o 
   0  17   9      149.49      160.32      7.76 o 
   1  17   9       10.91       14.45      3.38 o 
   2  17   9      297.17      291.27      5.92 o 
   3  17   9      132.68      144.69      5.35 o 
   4  17   9       55.58       64.50      4.36 o 
   0  18   9        0.12        8.58      5.11 o 
   1  18   9      232.71      246.00      6.66 o 
   2  18   9        7.45        6.10      3.37 o 
   3  18   9       18.03       19.00      3.78 o 
   4  18   9        8.36        7.94      7.60 o 
   0  19   9        5.67        6.68      6.52 o 
   1  19   9        7.43        7.92      3.99 o 
   2  19   9       78.07       84.65      7.73 o 
   3  19   9       15.42        8.69     10.16 o 
   0  20   9        1.76       -5.16      9.42 o 
   1  20   9       17.78       12.55      9.48 o 
   0   0  10     1360.53     1535.48     20.17 o 
   1   0  10     2775.40     2753.51     21.29 o 
   2   0  10     3798.32     4087.99     31.30 o 
   3   0  10     1275.73     1318.07     11.25 o 
   4   0  10     1291.80     1316.64     11.62 o 
   5   0  10      650.29      606.43      8.51 o 
   6   0  10      161.36      161.01      4.67 o 
   7   0  10       14.28       13.12      3.70 o 
   8   0  10      129.25      143.66      8.15 o 
   1   1  10     3300.89     3415.90     19.10 o 
   2   1  10     3487.23     3724.44     21.72 o 
   3   1  10      311.75      356.59      3.17 o 
   4   1  10       64.75       64.22      1.76 o 
   5   1  10       30.97       34.21      1.70 o 
   6   1  10       12.60       13.01      2.02 o 
   7   1  10        2.98        3.98      2.56 o 
   8   1  10       77.93       85.43      4.33 o 
   0   2  10     1422.46     1470.03     11.89 o 
   1   2  10      544.51      601.82      4.50 o 
   2   2  10     1095.55     1123.48      7.06 o 
   3   2  10      241.97      261.30      2.66 o 
   4   2  10      103.42       97.79      2.15 o 
   5   2  10      275.33      251.87      3.83 o 
   6   2  10      236.44      222.62      4.36 o 
   7   2  10       73.65       76.28      3.21 o 
   8   2  10       16.02       16.48      3.83 o 
   0   3  10     2135.34     2281.54     17.91 o 
   1   3  10      261.06      284.68      3.86 o 
   2   3  10       36.64       33.30      1.15 o 
   3   3  10     1200.16     1234.34      8.22 o 
   4   3  10       19.39       16.96      1.25 o 
   5   3  10      275.30      286.59      3.86 o 
   6   3  10      428.93      433.97      5.36 o 
   7   3  10        6.79        6.19      2.34 o 
   8   3  10        1.27       -3.05      4.50 o 
   0   4  10       18.07       15.06      1.20 o 
   1   4  10      381.31      415.84      3.69 o 
   2   4  10      203.08      234.09      2.68 o 
   3   4  10      946.57      908.40      6.46 o 
   4   4  10       51.21       43.42      1.75 o 
   5   4  10      232.44      228.11      3.54 o 
   6   4  10       97.35       81.66      2.83 o 
   7   4  10       29.99       36.74      2.67 o 
   8   4  10        2.55        1.36      3.97 o 
   0   5  10     1934.60     1987.51     15.94 o 
   1   5  10     4272.82     4583.64     25.50 o 
   2   5  10      936.55     1030.48      7.70 o 
   3   5  10       74.79       71.74      2.44 o 
   4   5  10       76.49       70.63      2.26 o 
   5   5  10      135.55      126.06      2.94 o 
   6   5  10       66.99       68.39      2.59 o 
   7   5  10        7.05        3.21      2.94 o 
   8   5  10       25.83       12.79      3.81 o 
   0   6  10      774.47      768.69      7.18 o 
   1   6  10      740.17      701.12      4.90 o 
   2   6  10      496.78      416.98      3.86 o 
   3   6  10      275.26      265.06      3.43 o 
   4   6  10      565.68      509.92      5.20 o 
   5   6  10       39.70       42.13      2.12 o 
   6   6  10       25.34       28.98      2.18 o 
   7   6  10      133.57      151.34      4.83 o 
   8   6  10       29.17       23.76      3.99 o 
   0   7  10      302.77      370.26      4.64 o 
   1   7  10      613.35      633.51      4.45 o 
   2   7  10      803.81      817.90      6.29 o 
   3   7  10      120.49      124.73      2.68 o 
   4   7  10       57.58       65.07      2.79 o 
   5   7  10      319.67      310.65      4.27 o 
   6   7  10       30.08       26.93      2.48 o 
   7   7  10       93.72       93.34      4.09 o 
   8   7  10       15.74       13.13      4.73 o 
   0   8  10       40.49       42.38      1.81 o 
   1   8  10      239.27      238.37      2.65 o 
   2   8  10     1005.74     1052.02      8.19 o 
   3   8  10      474.60      433.67      4.68 o 
   4   8  10      101.16       99.81      2.83 o 
   5   8  10      340.60      339.49      4.39 o 
   6   8  10       50.14       44.33      2.73 o 
   7   8  10       54.27       49.44      3.62 o 
   8   8  10       25.80       18.04      6.24 o 
   0   9  10      401.09      392.49      4.85 o 
   1   9  10       81.84       69.92      1.90 o 
   2   9  10       53.00       63.78      1.99 o 
   3   9  10      147.68      143.50      3.55 o 
   4   9  10      603.91      560.90      5.83 o 
   5   9  10        4.58        5.34      2.01 o 
   6   9  10       10.29        7.06      2.94 o 
   7   9  10        8.68       10.58      3.28 o 
   0  10  10      117.77      115.85      3.04 o 
   1  10  10       24.38       18.21      1.41 o 
   2  10  10       79.24       77.75      2.42 o 
   3  10  10      448.21      448.19      5.03 o 
   4  10  10      201.71      195.98      3.90 o 
   5  10  10      199.29      195.08      4.33 o 
   6  10  10       64.25       67.91      3.42 o 
   7  10  10      122.33      138.50      5.63 o 
   0  11  10      125.15      102.91      5.83 o 
   1  11  10      365.90      330.68      3.87 o 
   2  11  10      540.99      567.30      5.42 o 
   3  11  10      252.12      218.22      3.69 o 
   4  11  10       70.27       58.03      2.61 o 
   5  11  10       93.55       94.36      3.39 o 
   6  11  10       43.42       48.50      3.31 o 
   7  11  10       13.66       18.43      3.91 o 
   0  12  10       45.75       57.93      2.91 o 
   1  12  10      738.67      653.15      5.86 o 
   2  12  10       84.11       85.20      2.70 o 
   3  12  10      364.88      311.90      4.64 o 
   4  12  10        6.11        8.41      2.27 o 
   5  12  10       27.33       29.98      2.78 o 
   6  12  10        6.01        3.66      3.25 o 
   0  13  10       50.97       55.22      3.38 o 
   1  13  10      330.41      315.25      4.43 o 
   2  13  10      223.15      213.08      3.92 o 
   3  13  10      180.34      175.69      3.83 o 
   4  13  10       69.72       75.24      3.12 o 
   5  13  10       66.82       67.25      3.70 o 
   6  13  10       33.36       34.06      3.70 o 
   0  14  10      111.96      120.56      4.88 o 
   1  14  10      104.13      102.12      3.23 o 
   2  14  10      173.17      177.24      3.97 o 
   3  14  10       12.64        9.40      2.32 o 
   4  14  10       91.05      100.80      3.64 o 
   5  14  10        1.59       -1.16      3.10 o 
   6  14  10       24.41       29.40      4.48 o 
   0  15  10       38.25       43.23      3.52 o 
   1  15  10       89.21       92.47      3.61 o 
   2  15  10      200.12      201.09      4.53 o 
   3  15  10       42.97       42.93      2.81 o 
   4  15  10       69.26       61.73      3.27 o 
   5  15  10       48.40       57.74      3.92 o 
   0  16  10       53.94       53.55      4.45 o 
   1  16  10      220.98      200.65      4.90 o 
   2  16  10       50.66       47.24      3.18 o 
   3  16  10       39.80       38.53      3.08 o 
   4  16  10       49.67       51.88      4.34 o 
   5  16  10       38.26       32.50      5.03 o 
   0  17  10        1.17       -0.60      4.56 o 
   1  17  10      304.96      324.04      6.17 o 
   2  17  10       37.34       48.25      3.62 o 
   3  17  10      189.32      192.06      5.44 o 
   4  17  10       25.85       21.79      3.94 o 
   0  18  10        5.54        0.53      5.82 o 
   1  18  10       17.18       18.64      3.75 o 
   2  18  10       14.92       10.06      3.47 o 
   3  18  10      103.70       98.89      4.76 o 
   4  18  10        1.55       -5.74     11.49 o 
   0  19  10        6.52       14.90      6.39 o 
   1  19  10       16.72       13.75      4.51 o 
   2  19  10      194.91      200.73      8.10 o 
   3  19  10       22.71       34.65     10.65 o 
   0  20  10        7.81        9.77     11.58 o 
   1  20  10       56.34       52.58      9.60 o 
   1   0  11      985.13     1066.85      9.03 o 
   2   0  11       11.62       10.45      1.44 o 
   3   0  11       49.97       42.33      1.70 o 
   4   0  11        6.35        9.83      1.77 o 
   5   0  11       52.12       60.38      2.91 o 
   6   0  11       28.33       39.07      3.75 o 
   7   0  11      122.43      106.83      5.74 o 
   8   0  11        1.09       -4.97      4.49 o 
   0   1  11      789.25      841.53      7.33 o 
   1   1  11      322.20      301.21      2.78 o 
   2   1  11     3054.23     3178.07     17.46 o 
   3   1  11     2823.33     3010.55     17.43 o 
   4   1  11      104.13       86.68      2.00 o 
   5   1  11      657.82      621.03      5.64 o 
   6   1  11      284.76      287.07      4.59 o 
   7   1  11       27.46       22.85      2.81 o 
   8   1  11       85.47       97.69      4.42 o 
   1   2  11     1164.42     1253.80      7.37 o 
   2   2  11     2879.08     2902.64     16.65 o 
   3   2  11      926.27     1018.66      6.74 o 
   4   2  11      338.14      366.36      3.68 o 
   5   2  11       14.36        8.76      1.65 o 
   6   2  11      170.91      140.81      3.57 o 
   7   2  11       54.49       50.79      2.97 o 
   8   2  11      128.50      134.38      5.75 o 
   0   3  11      991.92     1037.97      8.87 o 
   1   3  11      383.57      371.13      3.00 o 
   2   3  11      256.92      277.40      2.74 o 
   3   3  11       93.59       98.06      2.23 o 
   4   3  11      460.34      443.62      4.33 o 
   5   3  11      178.19      155.59      3.23 o 
   6   3  11      138.65      148.81      3.45 o 
   7   3  11       26.66       32.60      2.61 o 
   8   3  11       32.50       41.08      4.72 o 
   0   4  11     1842.11     1878.09     15.11 o 
   1   4  11      758.77      855.59      5.60 o 
   2   4  11      346.84      358.73      3.65 o 
   3   4  11      100.64       84.44      2.08 o 
   4   4  11      449.87      458.42      4.74 o 
   5   4  11       61.47       67.00      2.24 o 
   6   4  11       89.65       98.84      3.07 o 
   7   4  11      124.22      116.63      4.25 o 
   8   4  11       51.22       53.39      5.09 o 
   0   5  11     1353.14     1323.96     11.14 o 
   1   5  11     2399.79     2447.21     14.15 o 
   2   5  11      442.81      463.13      4.37 o 
   3   5  11      471.02      517.68      4.94 o 
   4   5  11       28.81       20.20      1.61 o 
   5   5  11      302.78      292.84      4.05 o 
   6   5  11       25.91       34.79      2.24 o 
   7   5  11       30.12       25.83      2.82 o 
   8   5  11       37.75       37.51      4.49 o 
   0   6  11       19.83       24.08      1.57 o 
   1   6  11      549.09      569.70      4.23 o 
   2   6  11     1020.21     1025.33      7.83 o 
   3   6  11       13.95       11.20      1.43 o 
   4   6  11      604.26      604.45      5.81 o 
   5   6  11      244.22      254.22      3.87 o 
   6   6  11        0.52       -2.35      1.96 o 
   7   6  11      149.09      145.76      4.88 o 
   8   6  11      109.38      111.22      5.11 o 
   0   7  11        1.85        2.58      1.16 o 
   1   7  11      751.56      758.68      5.33 o 
   2   7  11     1161.27     1099.41      8.41 o 
   3   7  11      608.68      604.89      5.65 o 
   4   7  11       42.78       48.52      2.22 o 
   5   7  11       26.55       29.22      2.00 o 
   6   7  11       11.82        4.36      2.21 o 
   7   7  11       43.07       47.93      3.50 o 
   8   7  11        7.47        3.53      6.24 o 
   0   8  11     1159.78     1207.83     10.68 o 
   1   8  11      243.17      205.71      2.87 o 
   2   8  11       68.39       73.23      3.04 o 
   3   8  11      531.29      521.29      5.26 o 
   4   8  11      154.36      146.19      3.14 o 
   5   8  11       82.05       76.46      2.62 o 
   6   8  11       37.91       42.24      2.76 o 
   7   8  11       43.23       40.64      3.55 o 
   8   8  11       74.54       62.19     12.03 o 
   0   9  11        0.12        1.61      1.36 o 
   1   9  11      159.68      160.23      3.49 o 
   2   9  11      518.88      489.71      5.00 o 
   3   9  11      930.54      857.22      7.42 o 
   4   9  11       53.33       34.07      2.01 o 
   5   9  11      146.51      137.95      3.62 o 
   6   9  11       31.37       39.05      2.81 o 
   7   9  11       35.79       42.28      3.71 o 
   0  10  11      357.62      351.54      5.40 o 
   1  10  11      428.15      386.60      4.10 o 
   2  10  11       75.90       60.75      2.13 o 
   3  10  11       36.34       31.80      1.92 o 
   4  10  11      190.71      190.07      3.65 o 
   5  10  11       59.79       69.17      3.01 o 
   6  10  11       60.30       54.13      3.27 o 
   7  10  11      127.14      135.56      5.17 o 
   0  11  11        0.92       -0.37      2.73 o 
   1  11  11       54.13       59.85      1.96 o 
   2  11  11      192.42      166.45      3.24 o 
   3  11  11       60.31       57.44      2.27 o 
   4  11  11       19.12       19.77      2.20 o 
   5  11  11       22.97       19.30      2.53 o 
   6  11  11       11.78       11.90      2.94 o 
   7  11  11      111.46      112.37      5.55 o 
   0  12  11      568.12      455.57      7.80 o 
   1  12  11      143.10      138.67      3.17 o 
   2  12  11       63.05       59.34      2.26 o 
   3  12  11       24.15       17.69      1.97 o 
   4  12  11      130.99      116.70      3.72 o 
   5  12  11       82.29       90.01      3.55 o 
   6  12  11      105.08      106.07      4.23 o 
   0  13  11        8.87        9.08      2.69 o 
   1  13  11       20.75       26.55      2.08 o 
   2  13  11       12.12       10.38      1.84 o 
   3  13  11       62.56       55.64      2.59 o 
   4  13  11       23.04       25.63      2.60 o 
   5  13  11        4.14       10.37      2.73 o 
   6  13  11        6.91        9.15      3.51 o 
   0  14  11      231.53      226.97      5.94 o 
   1  14  11      154.19      158.28      3.76 o 
   2  14  11       21.81       27.03      2.30 o 
   3  14  11        0.09        4.31      2.15 o 
   4  14  11       56.72       61.52      3.11 o 
   5  14  11        0.55       -1.19      3.02 o 
   6  14  11       13.54       13.00      6.24 o 
   0  15  11       40.41       36.82      3.48 o 
   1  15  11       58.17       52.12      2.79 o 
   2  15  11        6.11        7.01      2.40 o 
   3  15  11       92.15       92.37      3.60 o 
   4  15  11       24.31       25.00      2.91 o 
   5  15  11       50.68       57.37      3.96 o 
   0  16  11       14.86       20.73      3.80 o 
   1  16  11        1.48        3.06      2.58 o 
   2  16  11        3.44        3.59      2.55 o 
   3  16  11        3.21        6.10      2.98 o 
   4  16  11       51.25       51.13      3.38 o 
   5  16  11       11.46        2.28      5.41 o 
   0  17  11       16.95       22.57      4.91 o 
   1  17  11      313.30      326.48      6.24 o 
   2  17  11       20.76       23.27      3.41 o 
   3  17  11        1.58        5.68      3.23 o 
   4  17  11        7.17        3.40      4.09 o 
   0  18  11        0.06        2.82      8.56 o 
   1  18  11       41.23       42.34      3.78 o 
   2  18  11       20.18       19.42      3.63 o 
   3  18  11       78.12       87.43      5.00 o 
   0  19  11      121.72      139.78      8.97 o 
   1  19  11       21.48       30.73      5.48 o 
   2  19  11        5.93       11.47      4.23 o 
   0  20  11        9.35       -1.40      9.69 o 
   1  20  11        0.16        2.66     12.12 o 
   0   0  12     1833.41     1808.06     20.44 o 
   1   0  12     6321.21     6767.29     50.90 o 
   2   0  12      233.90      226.53      3.19 o 
   3   0  12       97.62      118.06      2.76 o 
   4   0  12      943.98      885.84      9.34 o 
   5   0  12       98.92       91.07      3.92 o 
   6   0  12       21.05       26.60      3.59 o 
   7   0  12      155.24      142.32      6.43 o 
   8   0  12      142.19      136.37      7.11 o 
   0   1  12      214.53      243.17     10.35 o 
   1   1  12     2286.84     2618.33     14.47 o 
   2   1  12       64.52       59.73      1.35 o 
   3   1  12      838.30      847.55      5.87 o 
   4   1  12      207.26      222.21      2.72 o 
   5   1  12      101.17      118.45      2.85 o 
   6   1  12        2.33        0.93      2.02 o 
   7   1  12       33.54       42.14      3.05 o 
   8   1  12       98.03      109.36      4.50 o 
   1   2  12      492.15      472.06      3.52 o 
   2   2  12      605.37      683.83      5.16 o 
   3   2  12     1024.01      948.12      6.41 o 
   4   2  12      304.66      259.83      3.08 o 
   5   2  12       65.03       76.94      2.63 o 
   6   2  12       60.82       59.98      2.61 o 
   7   2  12       40.08       37.93      2.99 o 
   8   2  12       91.30      101.35      4.61 o 
   0   3  12      249.55      277.73      4.32 o 
   1   3  12     1668.52     1560.66      9.35 o 
   2   3  12      233.09      238.29      2.56 o 
   3   3  12      139.96      148.52      2.46 o 
   4   3  12        9.13        5.32      1.35 o 
   5   3  12      213.48      214.47      3.69 o 
   6   3  12        8.20        7.59      2.02 o 
   7   3  12      197.37      202.04      5.15 o 
   8   3  12       16.58       16.53      3.99 o 
   1   4  12       76.45       82.88      1.68 o 
   2   4  12      905.20      963.95      6.95 o 
   3   4  12      140.67      154.54      2.72 o 
   4   4  12      213.81      240.82      3.47 o 
   6   4  12       12.96        6.75      1.95 o 
   7   4  12       44.16       46.54      2.81 o 
   8   4  12       25.98       23.43      4.31 o 
   0   5  12      286.48      302.58      3.80 o 
   1   5  12       22.53       11.28      1.03 o 
   2   5  12       65.65       80.02      1.91 o 
   3   5  12      726.07      699.90      6.08 o 
   4   5  12      391.64      371.71      4.36 o 
   5   5  12        7.81        5.31      1.63 o 
   6   5  12       26.38       29.70      2.24 o 
   7   5  12      181.43      199.75      4.80 o 
   8   5  12       18.91       25.27      4.39 o 
   0   6  12       70.75       63.46      2.27 o 
   1   6  12      322.25      331.60      3.02 o 
   2   6  12      443.11      413.54      4.56 o 
   3   6  12       60.45       55.93      1.97 o 
   4   6  12      181.72      178.70      3.22 o 
   5   6  12      100.52      109.64      2.96 o 
   6   6  12       68.49       59.97      2.62 o 
   7   6  12       46.93       51.37      3.44 o 
   8   6  12       13.69        9.82      4.72 o 
   0   7  12       17.71       24.89      1.45 o 
   1   7  12     1052.45     1084.33      7.11 o 
   2   7  12      608.82      679.32      5.95 o 
   4   7  12       77.92       78.48      2.51 o 
   5   7  12       42.03       39.10      2.15 o 
   6   7  12       58.83       58.49      2.64 o 
   7   7  12       85.11       91.95      4.12 o 
   8   7  12       20.20       15.27      4.89 o 
   0   8  12      280.90      249.88      4.00 o 
   1   8  12      425.54      461.73      4.11 o 
   2   8  12      217.02      208.57      3.31 o 
   3   8  12      458.20      446.11      4.86 o 
   4   8  12      544.35      564.67      5.80 o 
   5   8  12       93.38       88.93      2.81 o 
   6   8  12      102.77      106.03      3.85 o 
   7   8  12       28.37       33.35      3.77 o 
   0   9  12       54.21       43.56      1.99 o 
   1   9  12       56.49       55.78      1.78 o 
   2   9  12      416.06      453.15      4.82 o 
   3   9  12      115.70      106.28      3.27 o 
   4   9  12      231.81      228.20      3.77 o 
   5   9  12       96.20       99.54      3.32 o 
   6   9  12       31.76       29.69      2.75 o 
   7   9  12       12.26       11.18      3.35 o 
   0  10  12       32.97       28.78      2.24 o 
   1  10  12       56.70       58.43      1.86 o 
   2  10  12       18.60       21.84      1.72 o 
   3  10  12       13.78        9.51      1.68 o 
   4  10  12      406.46      378.37      4.87 o 
   5  10  12        2.66        0.20      2.25 o 
   6  10  12      106.72       98.43      3.64 o 
   7  10  12       57.73       58.19      4.07 o 
   1  11  12      194.66      170.98      3.37 o 
   2  11  12      108.30       85.26      2.71 o 
   3  11  12       41.78       40.01      2.15 o 
   4  11  12      212.89      208.12      4.14 o 
   5  11  12       39.42       37.11      2.76 o 
   6  11  12      183.83      197.32      5.14 o 
   7  11  12       27.95       35.84     13.87 o 
   0  12  12     1682.48     1556.48     18.07 o 
   1  12  12      135.03      107.44      3.19 o 
   2  12  12      963.79      879.48      7.76 o 
   3  12  12        4.20        4.32      1.82 o 
   4  12  12       72.31       73.44      2.89 o 
   5  12  12        6.57        4.30      2.57 o 
   6  12  12        7.61        6.14      3.12 o 
   0  13  12        0.26        1.30      2.72 o 
   1  13  12       39.76       38.17      2.85 o 
   2  13  12      161.33      147.42      3.37 o 
   3  13  12       70.42       65.64      2.72 o 
   4  13  12       59.34       54.52      3.01 o 
   5  13  12       28.81       30.40      3.00 o 
   6  13  12       22.45       15.70      3.64 o 
   0  14  12        5.14        3.37      2.75 o 
   1  14  12       80.05       79.82      3.09 o 
   2  14  12       90.82       72.49      3.57 o 
   3  14  12       87.62       79.39      2.94 o 
   4  14  12       18.42       17.91      2.67 o 
   5  14  12      114.91      120.30      4.61 o 
   6  14  12       23.48       34.90      6.66 o 
   0  15  12       27.12       24.66      3.72 o 
   1  15  12       48.17       46.26      2.79 o 
   2  15  12       34.79       40.80      2.79 o 
   3  15  12       26.96       30.47      3.28 o 
   4  15  12        1.44       -0.49      2.79 o 
   5  15  12       52.71       54.88      3.98 o 
   0  16  12      289.13      288.88      7.99 o 
   1  16  12       13.35       10.41      2.79 o 
   2  16  12      111.48      113.41      4.36 o 
   3  16  12       27.81       31.07      3.66 o 
   4  16  12       18.47       10.70      3.23 o 
   5  16  12       29.99       30.30      7.17 o 
   0  17  12       96.88      105.89      7.02 o 
   1  17  12      100.56      103.03      4.18 o 
   2  17  12        3.26        2.11      3.23 o 
   3  17  12       47.13       55.07      3.79 o 
   4  17  12        7.96        4.51      4.87 o 
   0  18  12       77.91       80.31      7.68 o 
   1  18  12       22.79       22.97      3.63 o 
   2  18  12      156.99      157.14      5.76 o 
   3  18  12       13.65       15.30      3.87 o 
   0  19  12      129.13      128.19      9.95 o 
   1  19  12       35.74       35.77      4.85 o 
   2  19  12       12.23       12.42      4.66 o 
   0  20  12        1.12       -9.91     11.09 o 
   1   0  13     2879.45     2911.72     22.71 o 
   2   0  13     3805.95     4050.55     31.21 o 
   3   0  13       66.47       58.69      2.15 o 
   4   0  13      228.36      232.14      4.19 o 
   5   0  13      120.75       94.14      3.85 o 
   6   0  13       49.63       51.67      4.06 o 
   7   0  13      194.72      211.62      7.19 o 
   8   0  13      141.59      127.87      7.07 o 
   0   1  13     1009.10     1195.58     10.08 o 
   1   1  13      773.35      796.51      5.90 o 
   2   1  13      582.42      652.02      4.46 o 
   3   1  13      177.31      218.69      2.56 o 
   4   1  13       21.34       20.98      1.48 o 
   5   1  13      456.37      442.81      5.15 o 
   6   1  13       12.00       11.43      2.18 o 
   7   1  13       39.93       42.08      3.10 o 
   8   1  13      169.54      173.46      5.40 o 
   0   2  13     3124.66     3280.27     25.38 o 
   1   2  13      605.36      665.21      8.29 o 
   2   2  13      374.18      341.30      3.03 o 
   3   2  13       68.18       57.00      1.57 o 
   4   2  13      121.81      122.05      2.49 o 
   6   2  13      185.92      184.60      3.98 o 
   7   2  13      143.22      144.87      4.52 o 
   8   2  13      118.56      123.89      4.79 o 
   0   3  13       66.02       73.25      2.15 o 
   1   3  13     1269.33     1269.23      7.87 o 
   2   3  13      477.41      478.75      3.95 o 
   3   3  13     1647.03     1684.67     11.31 o 
   4   3  13      163.82      158.21      2.96 o 
   5   3  13      792.07      827.34      7.72 o 
   6   3  13       85.27       85.01      3.02 o 
   7   3  13        0.87        3.05      2.56 o 
   8   3  13        9.90        8.11      4.04 o 
   0   4  13      177.51      166.91      2.87 o 
   1   4  13       44.03       38.41      1.17 o 
   2   4  13       95.39      101.49      3.82 o 
   3   4  13      145.65      146.46      2.73 o 
   4   4  13      256.35      282.65      4.35 o 
   5   4  13      475.86      441.38      5.27 o 
   6   4  13       11.69        9.05      2.00 o 
   7   4  13       71.26       74.25      3.52 o 
   8   4  13       53.96       59.07      5.07 o 
   1   5  13      923.59      895.62      5.99 o 
   2   5  13      104.99      113.26      2.17 o 
   3   5  13      277.64      275.69      3.58 o 
   4   5  13      112.64      101.61      3.41 o 
   5   5  13       95.84       80.14      2.64 o 
   6   5  13       68.71       66.67      2.67 o 
   7   5  13       62.80       72.43      3.23 o 
   8   5  13       40.09       41.58      4.90 o 
   0   6  13      615.13      658.68      6.98 o 
   1   6  13       27.81       37.44      1.18 o 
   2   6  13      325.98      315.85      3.71 o 
   3   6  13      163.19      152.03      2.90 o 
   4   6  13       21.05       14.32      1.64 o 
   5   6  13       48.81       52.16      2.24 o 
   6   6  13      157.08      148.74      3.67 o 
   7   6  13       67.26       62.05      3.62 o 
   8   6  13       14.93       18.84      5.36 o 
   0   7  13        6.26        7.96      1.28 o 
   1   7  13     3012.32     2911.98     16.89 o 
   2   7  13      991.85      973.46      7.75 o 
   3   7  13     1192.46     1148.48      9.04 o 
   4   7  13      213.93      199.12      3.46 o 
   5   7  13       67.75       65.42      2.42 o 
   6   7  13       91.98       98.38      3.27 o 
   7   7  13       25.39       24.40      3.40 o 
   8   7  13      133.48      131.10     21.84 o 
   0   8  13      220.60      257.74      3.85 o 
   1   8  13      130.91      160.95      3.11 o 
   2   8  13      123.47      119.69      3.02 o 
   3   8  13      262.00      253.96      3.71 o 
   4   8  13      209.27      213.44      3.62 o 
   5   8  13      182.99      169.94      3.54 o 
   6   8  13      196.97      198.08      5.05 o 
   7   8  13       20.67       18.43      3.40 o 
   0   9  13      174.36      152.21      3.52 o 
   1   9  13      383.08      391.33      4.09 o 
   2   9  13      478.37      469.88      5.10 o 
   3   9  13      180.08      168.63      3.38 o 
   4   9  13      811.25      787.66      7.32 o 
   5   9  13      149.17      154.30      3.53 o 
   6   9  13       35.33       31.25      3.00 o 
   7   9  13       47.08       48.45      3.95 o 
   0  10  13      137.72      130.74      3.85 o 
   1  10  13        4.06        8.65      1.51 o 
   2  10  13      427.68      393.21      4.59 o 
   3  10  13      140.15      135.95      3.12 o 
   4  10  13       27.02       28.77      2.10 o 
   5  10  13       16.56       16.35      2.35 o 
   6  10  13       38.70       34.67      3.00 o 
   7  10  13       18.90       14.21      3.67 o 
   0  11  13       79.04      104.76      5.16 o 
   1  11  13       65.14       92.49      2.60 o 
   2  11  13      102.30       86.34      2.74 o 
   3  11  13       13.82       16.22      1.92 o 
   4  11  13      239.58      227.31      4.34 o 
   5  11  13       44.92       35.81      2.84 o 
   6  11  13       94.01       94.91      3.96 o 
   7  11  13       32.10       34.96     11.83 o 
   0  12  13      353.15      304.60      6.45 o 
   1  12  13      483.56      392.63      5.22 o 
   2  12  13       19.28       18.58      2.04 o 
   3  12  13      235.06      231.11      3.94 o 
   4  12  13       89.69       83.46      3.08 o 
   5  12  13      107.68      117.94      4.04 o 
   6  12  13      104.11      104.47      4.24 o 
   0  13  13      625.75      504.27      8.53 o 
   1  13  13       28.04       19.90      2.13 o 
   2  13  13       63.05       54.39      2.59 o 
   3  13  13      101.17      109.32      3.48 o 
   4  13  13       95.53       93.56      3.51 o 
   5  13  13       62.92       66.85      3.45 o 
   6  13  13       75.47       91.09      4.23 o 
   0  14  13        0.08       -2.43      2.71 o 
   1  14  13      121.13      133.05      3.88 o 
   2  14  13       16.34       17.07      2.22 o 
   3  14  13       31.43       32.07      2.47 o 
   4  14  13       25.67       31.02      2.85 o 
   5  14  13      114.11      132.36      4.56 o 
   6  14  13        3.71        7.76      7.50 o 
   0  15  13       68.80       51.14      4.38 o 
   1  15  13        4.84        9.49      2.40 o 
   2  15  13        3.86        4.30      2.43 o 
   3  15  13        8.86        9.98      2.85 o 
   4  15  13      180.07      182.42      4.82 o 
   5  15  13      119.16      125.45      5.75 o 
   0  16  13       10.92       19.35      4.00 o 
   1  16  13       26.65       25.82      2.94 o 
   2  16  13       24.37       27.44      3.04 o 
   3  16  13      128.57      124.32      4.71 o 
   4  16  13       89.02       92.52      4.32 o 
   5  16  13       94.59      109.52      9.84 o 
   0  17  13       45.74       51.87      4.77 o 
   1  17  13        0.09        3.07      2.96 o 
   2  17  13        9.20        8.57      3.29 o 
   3  17  13       47.16       41.10      3.68 o 
   4  17  13       85.68       84.61      5.54 o 
   0  18  13        0.62       10.07      5.35 o 
   1  18  13       11.23       14.86      3.63 o 
   2  18  13       11.57       11.04      4.94 o 
   3  18  13       66.44       63.59      5.21 o 
   0  19  13       21.68       32.31      6.31 o 
   1  19  13       32.68       42.25      5.06 o 
   2  19  13       71.67       70.14      5.88 o 
   0   0  14     2256.26     2376.17     26.59 o 
   1   0  14      750.60      873.55      7.89 o 
   2   0  14     1809.26     1762.75     14.53 o 
   3   0  14      580.09      542.72      5.81 o 
   4   0  14      348.71      343.77      5.33 o 
   5   0  14      713.54      645.09      9.67 o 
   6   0  14       53.36       60.34      4.32 o 
   7   0  14       14.40       11.59      3.98 o 
   8   0  14        1.79        6.33      4.75 o 
   0   1  14     3286.14     3393.32     26.27 o 
   1   1  14      715.33      698.98      4.68 o 
   2   1  14      595.63      615.57      4.90 o 
   3   1  14      212.67      228.11      2.65 o 
   4   1  14       97.35       91.60      2.35 o 
   5   1  14       40.63       41.26      2.21 o 
   6   1  14      119.80      119.15      3.68 o 
   7   1  14      168.19      162.58      5.37 o 
   8   1  14       21.73       25.28      3.90 o 
   0   2  14     1724.18     1938.63     15.66 o 
   1   2  14     3629.44     3834.59     28.51 o 
   2   2  14      139.89      159.76      2.97 o 
   3   2  14      401.73      409.93      3.61 o 
   4   2  14      301.38      319.53      3.91 o 
   5   2  14      850.77      884.02      8.07 o 
   6   2  14      117.67      122.32      3.72 o 
   7   2  14       20.57       22.87      2.91 o 
   8   2  14      104.97      110.25      5.13 o 
   0   3  14     1872.90     1881.36     15.28 o 
   1   3  14      519.05      472.43      3.56 o 
   2   3  14      651.86      651.85      4.97 o 
   3   3  14     1170.58     1190.05      8.53 o 
   4   3  14     1005.75      962.66      7.87 o 
   5   3  14       32.72       37.63      2.06 o 
   6   3  14       32.29       36.11      2.42 o 
   7   3  14       86.33       87.40      3.56 o 
   8   3  14       79.26       83.05      5.99 o 
   0   4  14      141.45      135.95      3.00 o 
   1   4  14      140.30      140.09      2.02 o 
   2   4  14      990.18      998.06      6.92 o 
   3   4  14      490.72      499.04      4.89 o 
   4   4  14     1786.53     1719.95     12.52 o 
   5   4  14       55.62       64.52      2.43 o 
   6   4  14       78.52       84.32      3.61 o 
   7   4  14      113.03      112.33      4.04 o 
   8   4  14       21.04       13.33      4.58 o 
   0   5  14     1124.31     1111.87      9.81 o 
   1   5  14     1114.46     1040.08      6.82 o 
   2   5  14      240.53      230.59      3.12 o 
   3   5  14      133.14      142.13      3.72 o 
   4   5  14      555.81      542.10      5.48 o 
   5   5  14      323.49      301.02      4.42 o 
   6   5  14       61.27       54.60      2.57 o 
   7   5  14        5.51        3.07      2.60 o 
   8   5  14        8.71        1.43      6.02 o 
   0   6  14      171.14      203.91      4.19 o 
   1   6  14       24.44       19.49      1.07 o 
   2   6  14      567.65      568.25      5.27 o 
   3   6  14      417.04      409.40      4.53 o 
   4   6  14       66.41       73.90      2.36 o 
   5   6  14       32.72       34.75      2.06 o 
   6   6  14       81.35       87.15      3.21 o 
   7   6  14       19.82       23.19      3.05 o 
   8   6  14      120.46      112.12      9.18 o 
   0   7  14      171.51      173.61      3.31 o 
   1   7  14      307.53      335.47      4.40 o 
   2   7  14        9.78       16.02      1.66 o 
   3   7  14       42.72       52.70      2.89 o 
   4   7  14      155.64      119.15      2.98 o 
   5   7  14       30.63       28.71      2.08 o 
   6   7  14       27.06       27.54      2.41 o 
   7   7  14       96.18      103.98      4.29 o 
   0   8  14       43.73       48.16      2.37 o 
   1   8  14      298.64      305.62      3.54 o 
   2   8  14       76.68       86.77      2.73 o 
   3   8  14      188.23      190.88      3.78 o 
   4   8  14      110.67       82.87      2.64 o 
   5   8  14       13.89        8.83      1.92 o 
   6   8  14       29.41       30.76      2.65 o 
   7   8  14       17.98       13.67      3.45 o 
   0   9  14       46.26       53.04      2.65 o 
   1   9  14      263.36      265.51      3.39 o 
   2   9  14      119.24      147.39      3.80 o 
   3   9  14      744.75      711.41      6.91 o 
   4   9  14      472.21      457.22      5.42 o 
   5   9  14      126.56      131.47      3.45 o 
   6   9  14       93.08       95.08      3.87 o 
   7   9  14       38.92       41.73      3.79 o 
   0  10  14      796.86      754.28     10.32 o 
   1  10  14       35.13       33.30      1.76 o 
   2  10  14      173.32      149.23      3.14 o 
   3  10  14      107.41      106.14      2.97 o 
   4  10  14      113.17      106.70      3.12 o 
   5  10  14      120.79      121.80      3.69 o 
   6  10  14       64.01       71.78      3.61 o 
   7  10  14        8.37        5.99      3.91 o 
   0  11  14      398.49      348.17      6.72 o 
   1  11  14      113.16       86.71      2.86 o 
   2  11  14       43.07       55.22      2.22 o 
   3  11  14       60.68       55.87      2.36 o 
   4  11  14       11.87       10.32      2.00 o 
   5  11  14        7.71        4.05      2.51 o 
   6  11  14       11.98       10.44      2.95 o 
   7  11  14       48.10       44.99      6.87 o 
   0  12  14        1.46       10.77      2.67 o 
   1  12  14      596.52      532.49      6.20 o 
   2  12  14      131.25      126.04      3.16 o 
   3  12  14        0.03       -0.91      1.83 o 
   4  12  14       72.87       74.71      2.97 o 
   5  12  14       75.84       85.22      3.56 o 
   6  12  14        8.02        3.16      3.23 o 
   0  13  14       15.81       25.92      4.31 o 
   1  13  14      343.62      311.61      5.13 o 
   2  13  14       87.92       91.27      3.18 o 
   3  13  14      142.84      136.75      3.50 o 
   4  13  14       12.63       10.40      2.43 o 
   5  13  14       68.12       70.37      3.50 o 
   6  13  14        9.70        5.22      4.02 o 
   0  14  14       17.12       17.18      3.54 o 
   1  14  14       31.43       26.62      2.90 o 
   2  14  14       24.12       20.37      2.30 o 
   3  14  14      148.12      152.78      4.11 o 
   4  14  14       11.64       13.19      2.72 o 
   5  14  14       13.48       20.25      3.17 o 
   6  14  14       66.23       59.20     12.57 o 
   0  15  14       47.33       53.63      4.41 o 
   1  15  14      180.08      168.31      4.36 o 
   2  15  14        8.33        8.01      2.67 o 
   3  15  14       13.40       16.48      2.78 o 
   4  15  14        9.78       16.57      2.96 o 
   5  15  14       54.57       67.20      3.97 o 
   0  16  14        0.29       -0.50      3.76 o 
   1  16  14      149.08      144.92      4.67 o 
   2  16  14       33.37       34.73      3.19 o 
   3  16  14       19.08       16.35      3.18 o 
   4  16  14        8.88       13.75      3.51 o 
   0  17  14      213.14      235.11      7.90 o 
   1  17  14       36.75       37.49      3.60 o 
   2  17  14       19.33       15.01      3.25 o 
   3  17  14       48.74       54.45      4.05 o 
   4  17  14       45.80       51.57      7.08 o 
   0  18  14       11.19        8.53      5.51 o 
   1  18  14       30.16       24.40      3.76 o 
   2  18  14       77.12       86.57      4.61 o 
   3  18  14       68.72       64.11      6.00 o 
   0  19  14        1.79       -0.05      6.00 o 
   1  19  14       71.39       75.43      5.47 o 
   2  19  14       27.53       12.39     14.16 o 
   1   0  15        1.61        4.88      1.62 o 
   2   0  15       62.99       53.04      2.15 o 
   3   0  15      253.12      239.60      3.66 o 
   4   0  15      389.95      376.71      5.70 o 
   5   0  15       84.91       73.14      3.82 o 
   6   0  15      186.49      165.80      6.15 o 
   7   0  15       66.12       68.59      5.06 o 
   8   0  15       57.11       66.17      8.06 o 
   0   1  15     2017.99     2239.13     21.84 o 
   1   1  15     1293.12     1357.57      8.13 o 
   2   1  15      356.71      435.96      3.84 o 
   3   1  15      539.17      503.02      4.15 o 
   4   1  15      400.34      387.40      4.34 o 
   5   1  15      294.52      280.25      4.72 o 
   6   1  15       33.76       33.59      2.68 o 
   7   1  15       17.72       14.25      3.01 o 
   8   1  15       47.03       49.11      3.82 o 
   0   2  15       18.45       11.76      1.69 o 
   1   2  15      424.22      493.83      7.17 o 
   2   2  15     2158.78     2167.75     12.44 o 
   3   2  15       66.01       61.75      1.77 o 
   4   2  15       16.18        9.63      1.47 o 
   5   2  15       73.43       74.71      2.74 o 
   6   2  15       91.28       88.61      3.33 o 
   7   2  15       47.35       39.10      3.18 o 
   8   2  15       14.47       23.06      3.56 o 
   0   3  15      549.12      609.62      6.10 o 
   1   3  15      395.54      368.10      3.07 o 
   2   3  15      886.98      931.01      6.59 o 
   3   3  15      641.00      646.59      5.47 o 
   4   3  15       19.32       18.78      1.61 o 
   5   3  15      460.53      476.22      5.52 o 
   6   3  15      154.31      148.57      3.98 o 
   7   3  15       54.96       66.47      4.35 o 
   8   3  15      120.11      129.10      5.13 o 
   0   4  15       28.61       23.23      1.41 o 
   1   4  15      256.83      235.68      2.56 o 
   2   4  15      212.90      207.43      3.14 o 
   3   4  15       50.97       50.08      2.44 o 
   4   4  15      460.47      474.33      5.04 o 
   5   4  15      223.38      237.83      3.82 o 
   6   4  15       15.53        9.35      2.18 o 
   7   4  15        4.67        5.15      2.68 o 
   8   4  15      208.41      215.78      8.54 o 
   0   5  15      343.25      344.30      4.61 o 
   1   5  15      709.61      718.82      5.17 o 
   2   5  15     1078.66     1085.11      8.35 o 
   3   5  15       98.16      100.17      3.70 o 
   4   5  15      703.15      646.32      6.17 o 
   5   5  15        5.53        8.86      1.83 o 
   6   5  15       96.27      104.13      3.18 o 
   7   5  15       41.54       34.76      3.06 o 
   8   5  15       95.18       90.70      9.52 o 
   0   6  15     1315.37     1361.03     11.84 o 
   1   6  15       27.13       18.91      1.17 o 
   2   6  15       79.67       89.63      2.53 o 
   3   6  15     1031.17      981.59      8.05 o 
   4   6  15      510.20      504.68      5.37 o 
   5   6  15      165.54      134.06      3.36 o 
   6   6  15       55.80       55.57      2.65 o 
   7   6  15        0.35        1.44      2.91 o 
   8   6  15       12.98       24.80      7.92 o 
   0   7  15     1171.56     1209.68     10.81 o 
   1   7  15      315.57      325.70      3.64 o 
   2   7  15      900.99      909.03      7.49 o 
   3   7  15      376.41      329.75      4.17 o 
   4   7  15      221.36      225.51      3.70 o 
   5   7  15       13.87        9.80      1.89 o 
   6   7  15       21.02       19.36      2.34 o 
   7   7  15       16.43        7.44      3.26 o 
   0   8  15      437.70      376.56      5.23 o 
   1   8  15      332.70      321.56      3.69 o 
   2   8  15      492.48      520.67      5.29 o 
   3   8  15      558.21      521.86      5.45 o 
   4   8  15      557.22      524.24      5.67 o 
   5   8  15      210.37      223.01      3.96 o 
   6   8  15       73.76       69.67      3.17 o 
   7   8  15       22.38       24.03      3.89 o 
   0   9  15      246.91      208.46      5.08 o 
   1   9  15      273.75      267.13      4.53 o 
   2   9  15       47.46       54.58      2.05 o 
   3   9  15      192.97      200.49      3.52 o 
   4   9  15      109.04      118.20      3.67 o 
   5   9  15       86.02       96.77      3.14 o 
   6   9  15        7.97       14.24      2.72 o 
   7   9  15       78.89       74.33      4.25 o 
   0  10  15      250.08      253.24      5.73 o 
   1  10  15        9.07       17.86      1.74 o 
   2  10  15      284.67      240.78      3.74 o 
   3  10  15      295.45      284.93      4.16 o 
   4  10  15       94.71      101.31      3.07 o 
   5  10  15      157.64      152.94      3.82 o 
   6  10  15       19.24       14.72      3.04 o 
   7  10  15       32.98       31.89      7.47 o 
   0  11  15        7.45        8.28      2.55 o 
   1  11  15       51.50       54.50      2.39 o 
   2  11  15      142.96      118.86      3.06 o 
   3  11  15       90.10       86.85      2.92 o 
   4  11  15       43.21       38.18      2.38 o 
   5  11  15       88.44       89.67      3.28 o 
   6  11  15       25.05       24.69      3.32 o 
   0  12  15      844.67      698.14     10.73 o 
   1  12  15      296.55      303.63      4.70 o 
   2  12  15       57.49       56.49      2.69 o 
   3  12  15       44.64       38.96      2.29 o 
   4  12  15       29.45       30.60      2.51 o 
   5  12  15      121.69      113.33      4.09 o 
   6  12  15       52.75       59.06      4.05 o 
   0  13  15      168.72      168.63      6.24 o 
   1  13  15       61.61       53.83      2.76 o 
   2  13  15       47.00       52.31      2.57 o 
   3  13  15       69.80       52.15      2.98 o 
   4  13  15       36.14       31.26      2.69 o 
   5  13  15        9.49       16.35      3.01 o 
   6  13  15        5.20        4.86      4.42 o 
   0  14  15        6.13        0.40      3.26 o 
   1  14  15       87.32       91.43      3.63 o 
   2  14  15        3.66        5.81      2.21 o 
   3  14  15       23.96       23.17      2.71 o 
   4  14  15       24.08       27.32      2.89 o 
   5  14  15      253.19      249.63      5.70 o 
   0  15  15        0.33        1.49      3.56 o 
   1  15  15       20.00       18.01      2.58 o 
   2  15  15      147.94      143.49      4.54 o 
   3  15  15       21.82       18.90      2.87 o 
   4  15  15      387.70      393.52      6.70 o 
   5  15  15      270.81      284.14      8.58 o 
   0  16  15       49.52       52.88      4.83 o 
   1  16  15       17.30       20.02      2.94 o 
   2  16  15       39.19       42.15      3.30 o 
   3  16  15      133.52      130.59      4.84 o 
   4  16  15      115.82      129.45      5.11 o 
   0  17  15       36.72       47.52      5.84 o 
   1  17  15       47.11       41.67      3.69 o 
   2  17  15       22.63       22.18      3.38 o 
   3  17  15      159.21      155.23      5.71 o 
   4  17  15       26.23       29.27     10.23 o 
   0  18  15       51.51       56.36      7.80 o 
   1  18  15        4.78       12.12      3.67 o 
   2  18  15       59.33       52.24      4.29 o 
   3  18  15       26.51       27.70      5.49 o 
   0  19  15        9.14       -0.87      7.57 o 
   1  19  15       89.78       72.61      6.96 o 
   0   0  16      243.90      239.32      6.98 o 
   1   0  16     1173.60     1270.77     10.94 o 
   2   0  16      180.14      194.40      3.25 o 
   3   0  16      742.94      809.11      8.66 o 
   4   0  16       32.73       19.33      2.54 o 
   5   0  16      325.83      319.21      8.31 o 
   6   0  16       96.86      113.90      5.59 o 
   7   0  16       17.54        8.66      4.13 o 
   8   0  16      140.48      137.81      7.42 o 
   0   1  16      416.98      466.77      9.26 o 
   1   1  16     1340.07     1443.69      8.65 o 
   2   1  16      690.37      685.78      4.81 o 
   3   1  16      125.48      122.78      2.26 o 
   4   1  16      504.70      503.13      5.11 o 
   5   1  16        5.32        6.74      1.97 o 
   6   1  16       29.44       32.07      2.70 o 
   7   1  16       35.57       41.24      3.22 o 
   8   1  16       57.24       62.77      4.08 o 
   0   2  16        0.75        3.54      1.84 o 
   1   2  16     1352.24     1441.34      8.73 o 
   2   2  16      386.29      366.97      3.27 o 
   3   2  16      299.79      260.30      3.27 o 
   4   2  16      363.36      344.91      4.45 o 
   5   2  16      108.53      103.99      3.23 o 
   6   2  16       69.24       80.85      3.21 o 
   7   2  16       15.26       18.91      2.94 o 
   8   2  16        9.22        9.53      3.58 o 
   1   3  16      424.39      461.71      3.61 o 
   2   3  16       16.08       19.59      1.26 o 
   3   3  16      474.81      458.06      4.42 o 
   4   3  16     1509.16     1497.23     11.84 o 
   5   3  16       44.07       50.78      2.27 o 
   6   3  16       20.68       21.07      2.45 o 
   7   3  16       76.46       83.13      4.10 o 
   8   3  16        1.40        4.95      3.80 o 
   0   4  16       59.43       51.97      2.01 o 
   1   4  16      269.05      265.34      2.79 o 
   2   4  16      504.54      496.26      4.52 o 
   3   4  16     1889.84     1845.28     13.10 o 
   4   4  16      457.31      468.07      5.03 o 
   5   4  16      172.65      158.42      3.46 o 
   6   4  16       80.62       82.78      3.11 o 
   7   4  16      159.06      151.00      4.51 o 
   8   4  16       60.07       57.52      5.80 o 
   0   5  16      342.81      331.71      4.33 o 
   1   5  16       58.08       66.09      1.78 o 
   3   5  16     2116.12     1999.20     14.12 o 
   4   5  16      734.68      695.55      6.52 o 
   5   5  16        7.33        5.51      1.86 o 
   6   5  16        5.61        6.25      2.25 o 
   7   5  16       10.98       13.95      2.87 o 
   0   6  16      561.34      613.21      6.47 o 
   1   6  16       40.46       35.81      1.41 o 
   2   6  16       32.14       29.33      1.97 o 
   3   6  16      710.03      691.75      6.36 o 
   4   6  16      189.55      191.64      3.43 o 
   5   6  16       24.76       18.71      2.04 o 
   6   6  16       71.43       74.07      2.89 o 
   7   6  16       42.32       45.17      3.73 o 
   0   7  16       81.68       66.85      4.25 o 
   1   7  16      552.23      521.97      4.81 o 
   2   7  16     1014.70      979.60      7.99 o 
   3   7  16       26.91       26.92      1.80 o 
   4   7  16       38.71       39.61      2.09 o 
   5   7  16       87.86       78.56      2.82 o 
   6   7  16        7.00        6.44      2.28 o 
   7   7  16       54.25       50.08      3.48 o 
   0   8  16        3.57        5.12      1.63 o 
   1   8  16      628.20      624.45      5.81 o 
   2   8  16      200.38      215.99      3.74 o 
   3   8  16      185.24      165.29      3.26 o 
   4   8  16      335.96      327.72      4.46 o 
   5   8  16      288.74      280.68      4.38 o 
   6   8  16       12.65       14.78      2.42 o 
   7   8  16       15.41       18.96      3.40 o 
   0   9  16       63.93       66.80      3.44 o 
   1   9  16       22.29       16.25      1.60 o 
   2   9  16      307.55      314.20      4.51 o 
   3   9  16      213.67      212.04      3.66 o 
   4   9  16      224.83      215.81      3.81 o 
   5   9  16      163.86      167.00      3.72 o 
   6   9  16       10.16        3.07      2.80 o 
   7   9  16       81.28       76.13      4.31 o 
   0  10  16       28.71       24.02      2.72 o 
   1  10  16      721.91      662.63      6.54 o 
   2  10  16       55.60       67.90      3.12 o 
   3  10  16      433.75      414.74      5.15 o 
   4  10  16       17.06       15.76      2.12 o 
   5  10  16       59.62       58.79      2.84 o 
   6  10  16       24.65       23.96      3.17 o 
   7  10  16       60.70       69.05      7.17 o 
   0  11  16      567.70      481.04      8.49 o 
   1  11  16      260.13      266.55      4.39 o 
   2  11  16       76.42       60.47      2.32 o 
   3  11  16      156.83      152.52      3.45 o 
   4  11  16       13.32       12.23      2.13 o 
   5  11  16       82.70       74.18      3.18 o 
   6  11  16       87.65       84.32      4.05 o 
   0  12  16       40.65       41.38      3.79 o 
   1  12  16      166.45      164.01      4.03 o 
   2  12  16       45.75       35.81      2.28 o 
   3  12  16       33.79       26.27      2.22 o 
   4  12  16       48.24       48.51      2.78 o 
   5  12  16       11.91       14.75      2.89 o 
   6  12  16       43.54       51.09      3.78 o 
   0  13  16        0.71       -1.75      3.17 o 
   1  13  16       14.32       23.38      2.38 o 
   2  13  16       29.22       31.02      2.37 o 
   3  13  16       20.29       17.67      2.27 o 
   4  13  16       80.34       85.81      3.29 o 
   5  13  16       34.48       35.45      3.28 o 
   6  13  16       13.04       20.29      6.79 o 
   0  14  16       32.12       38.05      4.07 o 
   1  14  16       10.33        9.25      2.37 o 
   2  14  16       66.13       58.62      2.83 o 
   3  14  16      111.41       99.43      3.74 o 
   4  14  16        3.39        4.58      2.74 o 
   5  14  16       76.17       78.42      3.88 o 
   0  15  16      130.36      129.55      6.24 o 
   1  15  16       72.21       71.90      3.28 o 
   2  15  16        1.43        1.55      2.72 o 
   3  15  16      120.31      119.37      4.33 o 
   4  15  16       24.05       32.29      3.57 o 
   5  15  16       45.29       58.19      6.59 o 
   0  16  16       11.00       14.36      4.12 o 
   1  16  16       26.18       21.57      3.06 o 
   2  16  16       72.48       75.91      3.79 o 
   3  16  16        4.40        4.03      3.42 o 
   4  16  16        3.04       10.38      3.65 o 
   0  17  16        1.84        2.73      4.38 o 
   1  17  16       43.06       48.95      3.86 o 
   2  17  16       15.94       17.01      3.37 o 
   3  17  16       39.11       39.21      4.00 o 
   0  18  16      180.06      187.63     15.96 o 
   1  18  16       50.08       49.15      4.11 o 
   2  18  16       36.95       45.69      4.67 o 
   0  19  16       72.21       61.21     11.83 o 
   1  19  16       54.56       51.10     11.53 o 
   1   0  17      181.64      213.16      5.25 o 
   2   0  17        0.00        0.33      1.24 o 
   3   0  17      162.87      174.62      3.72 o 
   4   0  17      442.35      427.99      7.40 o 
   5   0  17        0.76       -1.23      2.94 o 
   6   0  17      245.58      217.80      6.94 o 
   7   0  17        4.11       -0.95      5.27 o 
   8   0  17       79.60      107.79      7.42 o 
   0   1  17      175.31      204.91      5.68 o 
   1   1  17      620.34      662.62      4.67 o 
   2   1  17       40.25       52.73      1.41 o 
   3   1  17      427.19      437.60      4.30 o 
   4   1  17       66.13       56.03      2.02 o 
   5   1  17      201.66      180.22      4.03 o 
   6   1  17       53.02       48.66      2.96 o 
   7   1  17       57.28       53.46      3.42 o 
   8   1  17        6.55        3.91      4.35 o 
   0   2  17      173.84      149.42      3.23 o 
   2   2  17      353.11      359.37      3.19 o 
   3   2  17      284.92      312.86      3.74 o 
   4   2  17      272.52      282.48      4.08 o 
   5   2  17       51.67       57.00      2.70 o 
   6   2  17       96.57       82.63      4.05 o 
   7   2  17      102.18       99.88      4.13 o 
   8   2  17        8.61        2.14      4.13 o 
   0   3  17      806.40      782.85      7.52 o 
   1   3  17      501.43      505.20      3.90 o 
   2   3  17        4.16        2.91      1.04 o 
   3   3  17      517.68      491.10      4.67 o 
   4   3  17      586.23      627.26      6.39 o 
   5   3  17       93.94       75.59      2.81 o 
   6   3  17       74.85       93.96      3.55 o 
   7   3  17       16.06       18.32      3.05 o 
   8   3  17      274.27      301.03      8.21 o 
   0   4  17       26.18       33.14      1.65 o 
   1   4  17      314.19      305.90      3.06 o 
   2   4  17       78.72       86.01      3.09 o 
   3   4  17      453.39      424.43      4.31 o 
   4   4  17       19.49       28.18      1.93 o 
   5   4  17      155.43      149.57      3.43 o 
   6   4  17      150.38      153.20      4.16 o 
   7   4  17      124.36      118.79      4.48 o 
   8   4  17       23.65       18.64      8.25 o 
   0   5  17      770.52      796.47      7.78 o 
   1   5  17      117.49      126.20      2.29 o 
   2   5  17      815.87      791.40      6.73 o 
   3   5  17      415.83      434.60      4.76 o 
   4   5  17     1089.28      997.77      8.41 o 
   5   5  17      115.11       95.18      3.08 o 
   6   5  17        0.42        0.57      2.28 o 
   7   5  17        4.48        6.12      2.88 o 
   0   6  17       79.99       85.04      3.01 o 
   1   6  17     1978.04     1920.25     12.24 o 
   2   6  17     1809.19     1751.30     12.59 o 
   3   6  17        1.56        0.99      1.80 o 
   4   6  17      324.43      327.32      4.35 o 
   5   6  17       34.77       38.84      2.32 o 
   6   6  17       28.36       26.79      2.35 o 
   7   6  17       26.08       24.73      3.13 o 
   0   7  17      204.55      250.61      5.90 o 
   1   7  17      192.93      176.75      3.73 o 
   2   7  17      323.06      333.04      4.18 o 
   3   7  17      218.07      211.38      3.53 o 
   4   7  17      203.41      198.44      3.59 o 
   5   7  17        3.29        7.96      2.04 o 
   6   7  17       66.46       59.38      2.84 o 
   7   7  17       23.78       15.06      3.72 o 
   0   8  17       60.57       69.89      3.27 o 
   1   8  17      244.33      220.85      3.53 o 
   2   8  17       23.82       28.91      2.11 o 
   3   8  17      607.07      547.13      5.69 o 
   4   8  17      143.93      142.84      3.32 o 
   5   8  17      195.32      188.58      3.98 o 
   6   8  17       31.57       27.16      2.63 o 
   7   8  17       30.28       29.05      4.04 o 
   0   9  17      146.23      139.11      5.06 o 
   1   9  17        7.36        4.78      1.60 o 
   2   9  17      234.03      236.71      3.70 o 
   3   9  17      366.31      351.05      4.56 o 
   4   9  17       86.03       81.80      2.72 o 
   5   9  17        3.64        6.88      2.11 o 
   6   9  17       20.23       18.54      2.84 o 
   7   9  17       35.85       32.88      5.56 o 
   0  10  17        0.05        0.75      2.37 o 
   1  10  17      557.69      516.99      6.02 o 
   2  10  17      175.65      193.19      3.55 o 
   3  10  17      204.34      181.06      3.56 o 
   4  10  17        7.21        6.35      1.97 o 
   5  10  17       86.93       88.14      3.07 o 
   6  10  17       52.28       38.67      3.57 o 
   7  10  17        4.83       -8.64      6.42 o 
   0  11  17       62.19       76.24      4.55 o 
   1  11  17      111.95      106.86      3.31 o 
   2  11  17      161.96      161.53      3.56 o 
   3  11  17       11.46       11.20      1.98 o 
   4  11  17       41.06       36.83      2.39 o 
   5  11  17        4.63        6.56      2.58 o 
   6  11  17       46.90       44.45      3.64 o 
   0  12  17       97.46      107.47      5.62 o 
   1  12  17       13.29       19.26      2.27 o 
   2  12  17       30.77       30.12      2.35 o 
   3  12  17       71.69       68.24      2.66 o 
   4  12  17       69.75       78.76      3.51 o 
   5  12  17       25.84       23.97      3.01 o 
   6  12  17        3.03        0.55      3.63 o 
   0  13  17       37.30       51.57      4.28 o 
   1  13  17       43.17       49.19      2.76 o 
   2  13  17       14.51       15.01      2.24 o 
   3  13  17       19.12       18.51      2.33 o 
   4  13  17       31.88       31.45      2.77 o 
   5  13  17       63.46       74.31      3.71 o 
   6  13  17        0.70        2.55      8.79 o 
   0  14  17       91.60      109.88      5.68 o 
   1  14  17       59.81       65.63      3.08 o 
   2  14  17       78.27       84.47      3.40 o 
   3  14  17       53.00       45.78      3.28 o 
   4  14  17      125.70      141.06      4.73 o 
   5  14  17       93.56       95.29      3.90 o 
   0  15  17       67.46       70.04      4.88 o 
   1  15  17        8.22       13.22      2.82 o 
   2  15  17        3.29        4.90      2.81 o 
   3  15  17       60.33       63.33      3.42 o 
   4  15  17      159.66      163.00      5.43 o 
   5  15  17      142.94      164.31      7.50 o 
   0  16  17      143.52      152.01      6.94 o 
   1  16  17       20.01       19.02      3.06 o 
   2  16  17       23.11       26.30      3.30 o 
   3  16  17       62.73       67.56      3.92 o 
   4  16  17       69.46       68.12      4.94 o 
   0  17  17        0.62        7.21      4.58 o 
   1  17  17       38.24       37.07      3.75 o 
   2  17  17       32.82       33.37      3.59 o 
   3  17  17       43.70       34.50      4.87 o 
   0  18  17        7.05       19.84      5.97 o 
   1  18  17      227.43      228.37      7.49 o 
   2  18  17       88.08      101.29      6.55 o 
   0  19  17        4.45       10.95     10.85 o 
   0   0  18     1566.38     1592.54     19.01 o 
   1   0  18      320.11      315.42      4.19 o 
   2   0  18      366.69      372.39      4.70 o 
   3   0  18      134.56      127.78      3.40 o 
   4   0  18       21.93       19.73      2.64 o 
   5   0  18       29.14       36.56      3.71 o 
   6   0  18       34.41       32.63      4.00 o 
   7   0  18       45.88       41.09      4.72 o 
   8   0  18      105.63      124.93      7.98 o 
   0   1  18      838.42      892.62      8.33 o 
   1   1  18      843.67      888.33      5.91 o 
   2   1  18       55.76       58.03      1.51 o 
   3   1  18      129.72      124.24      2.67 o 
   4   1  18       78.53       77.78      2.74 o 
   5   1  18        0.31        0.18      1.99 o 
   6   1  18       12.07       10.97      2.56 o 
   7   1  18       55.01       53.25      3.49 o 
   8   1  18       38.81       44.74      5.03 o 
   0   2  18      543.98      567.94      6.03 o 
   1   2  18     1248.31     1232.56      7.70 o 
   2   2  18       98.70      106.51      2.57 o 
   3   2  18      436.06      429.92      4.32 o 
   4   2  18      570.25      561.54      5.93 o 
   5   2  18       46.34       41.48      2.56 o 
   6   2  18       21.64       19.53      2.68 o 
   7   2  18       21.39       20.62      3.11 o 
   8   2  18       39.47       40.02      5.66 o 
   0   3  18       17.96       25.38      2.49 o 
   1   3  18      101.19      103.98      2.54 o 
   2   3  18       73.16       81.09      2.15 o 
   3   3  18      380.36      405.43      4.49 o 
   4   3  18      484.92      481.09      5.48 o 
   5   3  18       32.67       38.94      2.55 o 
   6   3  18      303.86      279.11      5.20 o 
   7   3  18       29.98       25.44      3.23 o 
   8   3  18       93.13      102.23      7.28 o 
   0   4  18      742.96      657.13      6.77 o 
   2   4  18      987.78      983.65      7.47 o 
   3   4  18      566.36      536.94      5.37 o 
   4   4  18      299.41      289.64      4.27 o 
   5   4  18      172.71      138.23      3.44 o 
   6   4  18        9.50       11.58      2.46 o 
   7   4  18        8.30        2.28      3.09 o 
   0   5  18      648.34      611.83      6.51 o 
   1   5  18      188.32      168.80      2.48 o 
   2   5  18      960.21      876.38      7.33 o 
   3   5  18      373.66      331.63      4.43 o 
   4   5  18        1.31       -0.45      1.68 o 
   5   5  18      129.36      123.76      3.39 o 
   6   5  18       49.04       49.45      3.75 o 
   7   5  18       10.22        7.43      2.97 o 
   0   6  18     1540.16     1531.60     14.29 o 
   1   6  18      605.08      613.14      5.69 o 
   2   6  18     1615.33     1447.18     10.85 o 
   3   6  18       50.36       54.07      2.12 o 
   4   6  18       42.72       37.50      2.17 o 
   5   6  18       25.90       20.58      2.14 o 
   6   6  18        5.69        5.16      2.44 o 
   7   6  18       54.41       54.82      3.47 o 
   0   7  18     2266.47     2129.38     19.01 o 
   1   7  18      582.90      583.88      8.08 o 
   2   7  18      439.46      393.54      4.60 o 
   3   7  18        2.62        1.74      1.55 o 
   4   7  18       55.10       45.03      2.18 o 
   5   7  18       82.26       87.86      3.07 o 
   6   7  18       27.40       27.33      2.56 o 
   7   7  18       20.21       18.40      3.53 o 
   0   8  18       95.46       86.18      3.63 o 
   1   8  18       99.45      106.14      2.97 o 
   2   8  18      286.62      294.18      4.05 o 
   3   8  18      144.37      136.27      3.16 o 
   4   8  18       39.56       38.26      2.17 o 
   5   8  18      109.74      106.57      3.41 o 
   6   8  18       19.55       16.92      2.57 o 
   7   8  18      148.10      165.20      5.89 o 
   0   9  18      319.12      309.75      6.31 o 
   1   9  18      149.81      160.35      3.34 o 
   2   9  18       89.41       79.85      2.57 o 
   3   9  18      114.99      102.21      3.00 o 
   4   9  18      106.85      112.50      3.18 o 
   5   9  18      115.83      121.03      3.67 o 
   6   9  18       61.66       56.23      3.24 o 
   7   9  18       36.01       27.03      5.55 o 
   0  10  18       34.43       36.81      3.12 o 
   1  10  18      159.18      160.50      3.67 o 
   2  10  18       71.19       78.86      2.76 o 
   3  10  18      192.62      178.46      3.57 o 
   4  10  18       70.84       65.98      2.63 o 
   5  10  18       27.34       25.84      2.47 o 
   6  10  18       49.16       57.92      3.47 o 
   0  11  18        1.66        5.18      3.06 o 
   1  11  18      373.94      352.35      5.42 o 
   2  11  18       61.35       56.85      2.75 o 
   3  11  18       70.28       63.09      2.57 o 
   4  11  18       31.16       34.28      2.35 o 
   5  11  18       29.03       26.83      2.83 o 
   6  11  18       63.24       57.58      3.89 o 
   0  12  18        0.12        5.28      3.20 o 
   1  12  18      141.29      135.69      4.63 o 
   2  12  18      278.61      283.40      6.70 o 
   3  12  18        0.22        0.64      2.12 o 
   4  12  18        2.93        5.35      2.30 o 
   5  12  18       43.35       44.88      3.09 o 
   6  12  18       38.78       34.33      4.75 o 
   0  13  18       44.90       51.16      4.54 o 
   1  13  18      184.37      192.83      4.42 o 
   2  13  18      264.81      257.33      4.99 o 
   3  13  18       95.60       97.32      3.48 o 
   4  13  18        8.44        3.42      2.71 o 
   5  13  18       92.64      111.04      5.25 o 
   0  14  18       22.58       19.42      3.90 o 
   1  14  18       32.29       35.39      2.95 o 
   2  14  18        5.72        6.76      2.53 o 
   3  14  18       92.42       87.87      3.67 o 
   4  14  18        3.65        2.03      2.84 o 
   5  14  18        3.82        1.33      3.61 o 
   0  15  18      144.84      152.96      6.74 o 
   1  15  18      116.67      113.06      4.33 o 
   2  15  18       67.65       63.94      3.37 o 
   3  15  18       31.25       32.68      3.17 o 
   4  15  18        6.64        7.63      3.47 o 
   0  16  18       17.53       19.77      4.37 o 
   1  16  18       13.16       15.87      3.08 o 
   2  16  18        4.80        3.06      3.13 o 
   3  16  18       26.66       22.34      3.49 o 
   4  16  18       21.49       14.05      4.97 o 
   0  17  18      318.84      328.59      9.44 o 
   1  17  18       22.67       34.52      4.17 o 
   2  17  18       24.24       25.30      3.91 o 
   3  17  18       69.50       75.23      8.19 o 
   0  18  18       20.33       27.68      6.75 o 
   1  18  18      287.40      311.28     12.77 o 
   2  18  18      123.82      106.55      9.21 o 
   1   0  19      722.46      655.26      6.75 o 
   2   0  19      579.56      582.98      6.32 o 
   3   0  19       51.63       51.86      3.14 o 
   4   0  19     1077.45     1002.48     13.02 o 
   5   0  19       13.64       10.82      3.28 o 
   6   0  19        2.93       -0.57      3.55 o 
   7   0  19       16.02       26.69      5.12 o 
   1   1  19      435.27      421.93      3.57 o 
   2   1  19      382.00      400.88      3.68 o 
   3   1  19      195.31      179.12      3.08 o 
   4   1  19       54.45       40.93      2.31 o 
   5   1  19      202.85      179.60      4.13 o 
   6   1  19       71.48       64.85      3.31 o 
   7   1  19      161.70      170.09      5.08 o 
   8   1  19       67.26       63.83      9.20 o 
   0   2  19        0.09        2.98      1.42 o 
   1   2  19      262.78      292.99      4.14 o 
   2   2  19      132.66      139.63      2.44 o 
   3   2  19      244.88      239.61      4.18 o 
   4   2  19       51.15       42.08      2.21 o 
   5   2  19        1.84       -3.03      2.02 o 
   6   2  19        7.11       10.46      2.63 o 
   7   2  19      144.85      138.93      4.79 o 
   0   3  19      144.80      157.43      3.16 o 
   1   3  19      604.45      629.19      4.86 o 
   2   3  19       67.17       67.93      2.16 o 
   3   3  19     1490.89     1462.04     10.95 o 
   4   3  19      379.11      358.13      4.73 o 
   5   3  19      108.02      123.63      3.71 o 
   6   3  19        7.97       11.04      2.46 o 
   7   3  19      154.70      148.47      4.99 o 
   0   4  19       96.85      133.74      5.48 o 
   1   4  19      305.09      328.83      3.39 o 
   3   4  19       67.35       68.27      2.25 o 
   4   4  19      178.67      150.60      3.39 o 
   5   4  19        7.20        8.85      2.06 o 
   6   4  19      120.13      122.38      4.03 o 
   7   4  19       42.44       44.36      3.93 o 
   0   5  19      937.32      854.87     10.31 o 
   1   5  19      231.97      225.08      2.83 o 
   2   5  19     1341.30     1298.29      9.53 o 
   3   5  19      117.53      117.88      2.90 o 
   4   5  19       41.04       38.35      2.18 o 
   5   5  19       53.47       42.34      2.39 o 
   6   5  19       32.39       29.50      2.75 o 
   7   5  19       61.28       55.61      3.53 o 
   0   6  19      756.66      719.21      8.12 o 
   1   6  19      939.63      934.41      7.70 o 
   2   6  19     1397.28     1393.07     10.61 o 
   3   6  19      266.80      236.94      3.69 o 
   4   6  19      175.68      154.20      3.48 o 
   5   6  19       30.27       32.92      2.22 o 
   6   6  19       64.47       57.68      3.20 o 
   7   6  19        5.65        1.49      3.10 o 
   0   7  19        0.07        5.69      2.06 o 
   1   7  19     2681.22     2570.69     17.57 o 
   2   7  19      245.60      212.11      3.52 o 
   3   7  19      364.47      359.83      4.55 o 
   4   7  19       49.68       51.68      2.28 o 
   5   7  19       25.17       25.27      2.42 o 
   6   7  19       40.80       38.20      2.89 o 
   7   7  19       25.00       26.45      3.45 o 
   0   8  19       12.46        8.35      2.48 o 
   1   8  19      500.20      499.62      5.54 o 
   2   8  19       42.98       49.23      2.10 o 
   3   8  19       81.24       78.18      2.55 o 
   4   8  19       58.03       52.01      2.35 o 
   5   8  19      150.24      143.80      3.74 o 
   6   8  19       26.18       29.26      2.71 o 
   7   8  19       41.07       28.47      6.16 o 
   0   9  19        0.16        3.26      2.43 o 
   1   9  19      119.40      118.77      3.50 o 
   2   9  19        0.78       -0.91      1.64 o 
   3   9  19      103.74       95.93      2.93 o 
   4   9  19      173.60      185.63      4.25 o 
   5   9  19      246.62      231.78      4.58 o 
   6   9  19       56.18       52.73      3.47 o 
   7   9  19        3.98        6.09     11.53 o 
   0  10  19      118.78      104.73      5.30 o 
   1  10  19       19.42       18.10      2.06 o 
   2  10  19       92.23       83.74      2.78 o 
   3  10  19       43.95       43.50      2.27 o 
   4  10  19       24.43       24.16      2.24 o 
   5  10  19        9.21        8.82      2.49 o 
   6  10  19       46.55       54.83      3.62 o 
   0  11  19      415.44      369.49      8.49 o 
   1  11  19      108.30      116.44      3.69 o 
   2  11  19       49.51       45.87      2.50 o 
   3  11  19        7.57        4.06      2.06 o 
   4  11  19      159.95      153.12      3.87 o 
   5  11  19       10.69        6.65      2.78 o 
   6  11  19       45.57       50.97      3.85 o 
   0  12  19      228.04      216.53      6.99 o 
   1  12  19       38.03       40.51      2.64 o 
   2  12  19      153.99      153.56      3.92 o 
   3  12  19       23.97       29.90      2.43 o 
   4  12  19       29.53       24.78      2.54 o 
   5  12  19       16.28       15.66      2.91 o 
   6  12  19       27.01       30.11      5.24 o 
   0  13  19      100.90      107.35      5.71 o 
   1  13  19      110.48      103.49      3.94 o 
   2  13  19       50.10       49.56      2.98 o 
   3  13  19        9.68        8.49      2.48 o 
   4  13  19       23.13       19.89      2.90 o 
   5  13  19        0.99        1.44      3.18 o 
   0  14  19        5.01        7.47      4.26 o 
   1  14  19       65.48       59.54      3.31 o 
   2  14  19       38.62       32.34      2.90 o 
   3  14  19       56.66       61.91      3.40 o 
   4  14  19        2.28        3.56      3.07 o 
   5  14  19      108.47      113.54      6.52 o 
   0  15  19       58.92       63.90      5.17 o 
   1  15  19       14.18       13.85      2.93 o 
   2  15  19        0.60        2.75      2.77 o 
   3  15  19        4.73        5.56      3.20 o 
   4  15  19       46.52       49.55      3.97 o 
   0  16  19      108.56       99.63      5.97 o 
   1  16  19       35.37       39.51      3.41 o 
   2  16  19       10.02        8.97      3.51 o 
   3  16  19      160.21      175.86      5.58 o 
   4  16  19        7.90       18.75     11.49 o 
   0  17  19       46.03       71.33      7.02 o 
   1  17  19       96.78      103.72      4.83 o 
   2  17  19       55.11       55.58      4.93 o 
   3  17  19       81.87       76.33     12.42 o 
   0  18  19       25.71       58.68      7.91 o 
   1  18  19      127.26      187.74     40.18 o 
   0   0  20      123.53      121.28      5.52 o 
   1   0  20      102.65       99.88      4.65 o 
   2   0  20        5.30        6.27      1.50 o 
   3   0  20      315.69      260.47      5.09 o 
   4   0  20        0.24        0.28      2.41 o 
   5   0  20        0.52       -2.31      3.13 o 
   6   0  20        6.65        3.27      3.67 o 
   7   0  20        1.24       -6.41      4.27 o 
   0   1  20       27.60       36.61      2.19 o 
   1   1  20      178.00      213.76      2.55 o 
   2   1  20      203.67      214.04      3.21 o 
   3   1  20      419.80      409.49      4.55 o 
   4   1  20      187.30      177.09      4.41 o 
   5   1  20       10.75       10.62      2.38 o 
   6   1  20       14.02       11.13      2.68 o 
   7   1  20       11.02       18.30      3.23 o 
   0   2  20      185.34      161.78      4.55 o 
   1   2  20       57.79       73.20      2.83 o 
   2   2  20       83.21       88.25      2.40 o 
   3   2  20      474.18      492.02      6.94 o 
   4   2  20       98.13      107.39      3.44 o 
   5   2  20       35.58       25.36      2.40 o 
   6   2  20       70.23       71.33      3.43 o 
   7   2  20      102.40      101.36      4.30 o 
   0   3  20       68.88       57.24      2.33 o 
   1   3  20      261.82      259.34      3.89 o 
   2   3  20      187.78      169.77      3.76 o 
   3   3  20      538.14      539.29      5.77 o 
   4   3  20      172.61      160.67      3.43 o 
   5   3  20      129.36      116.19      3.73 o 
   6   3  20      188.99      181.92      4.85 o 
   7   3  20      138.95      132.92      4.92 o 
   0   4  20     1698.84     1648.77     16.37 o 
   1   4  20      684.78      659.43      5.15 o 
   2   4  20      983.69      923.41      7.66 o 
   3   4  20       23.91       33.19      1.85 o 
   4   4  20      191.44      186.48      3.69 o 
   5   4  20       70.26       84.74      3.52 o 
   6   4  20       45.82       42.20      3.26 o 
   7   4  20       13.43        8.15      3.29 o 
   0   5  20       84.59       94.69      5.22 o 
   1   5  20        1.66        1.48      1.60 o 
   2   5  20     3077.44     2898.61     19.58 o 
   3   5  20      254.12      257.28      3.83 o 
   4   5  20       38.81       32.29      2.15 o 
   5   5  20       75.84       76.79      2.86 o 
   6   5  20       23.10       20.03      2.75 o 
   7   5  20       20.57       26.19      3.52 o 
   0   6  20      943.26      919.71      9.77 o 
   1   6  20     1855.93     1790.99     12.90 o 
   2   6  20      768.35      770.72      6.95 o 
   3   6  20        1.38        7.33      1.64 o 
   4   6  20      126.16      109.86      3.23 o 
   5   6  20       83.35       82.28      2.82 o 
   6   6  20       40.23       32.82      2.99 o 
   7   6  20        2.54       -0.54      3.20 o 
   0   7  20      833.67      859.94      9.39 o 
   1   7  20     1167.48     1139.38     10.00 o 
   2   7  20      198.33      191.97      3.46 o 
   3   7  20      965.09      900.96      7.96 o 
   4   7  20      316.08      308.62      4.67 o 
   5   7  20       23.00       24.33      2.33 o 
   6   7  20       90.37       90.12      3.72 o 
   7   7  20       11.83        9.61      4.12 o 
   0   8  20      433.34      431.50      7.66 o 
   1   8  20      111.55      111.00      3.45 o 
   2   8  20       96.73       86.60      2.74 o 
   3   8  20      226.43      225.03      3.83 o 
   4   8  20       44.81       41.90      2.29 o 
   5   8  20       78.15       75.76      2.96 o 
   6   8  20      165.14      177.11      4.39 o 
   7   8  20        2.24        3.92      7.17 o 
   0   9  20       51.09       54.24      4.03 o 
   1   9  20      731.07      718.91      7.48 o 
   2   9  20      308.21      291.52      4.40 o 
   3   9  20      124.82      119.73      4.13 o 
   4   9  20      108.87      126.82      3.37 o 
   5   9  20       30.30       33.42      2.62 o 
   6   9  20       41.62       43.64      3.25 o 
   0  10  20       80.46       96.48      5.10 o 
   1  10  20      233.98      259.38      4.77 o 
   2  10  20      210.73      192.39      3.83 o 
   3  10  20       16.69       18.22      2.03 o 
   4  10  20       52.90       53.95      2.60 o 
   5  10  20       94.45       99.01      3.52 o 
   6  10  20       16.94       18.73      3.18 o 
   0  11  20      354.58      342.69     10.12 o 
   1  11  20      290.77      291.79      5.10 o 
   2  11  20       77.09       75.01      2.95 o 
   3  11  20       90.16       86.74      3.06 o 
   4  11  20      170.94      170.38      4.06 o 
   5  11  20       11.04        8.15      2.87 o 
   6  11  20       52.20       48.77      4.96 o 
   0  12  20       10.06        8.53      3.48 o 
   1  12  20       78.22       76.09      3.13 o 
   2  12  20       77.36       72.94      3.19 o 
   3  12  20       39.41       46.15      2.82 o 
   4  12  20       49.01       48.93      2.90 o 
   5  12  20       36.60       30.39      3.28 o 
   0  13  20       88.19      100.14      7.71 o 
   1  13  20       55.84       65.16      3.29 o 
   2  13  20       50.74       57.57      3.12 o 
   3  13  20        7.03        6.76      2.54 o 
   4  13  20        1.63        3.11      2.82 o 
   5  13  20       10.19        6.80      3.47 o 
   0  14  20      213.00      213.07      7.36 o 
   1  14  20       10.21       12.64      2.78 o 
   2  14  20      124.15      129.77      4.30 o 
   3  14  20       49.03       51.52      3.29 o 
   4  14  20       52.90       54.24      3.65 o 
   5  14  20        1.70        1.06      5.67 o 
   0  15  20        4.90        9.01      4.15 o 
   1  15  20       18.08       13.83      3.01 o 
   2  15  20       19.37       26.92      3.35 o 
   3  15  20       24.96       28.03      3.50 o 
   4  15  20       46.51       54.66      4.83 o 
   0  16  20        9.06        8.13      7.11 o 
   1  16  20       85.51       88.60      4.96 o 
   2  16  20       46.36       43.59      3.97 o 
   3  16  20       30.24       31.08      3.77 o 
   0  17  20       62.49       78.96      5.87 o 
   1  17  20       79.10       77.47      4.16 o 
   2  17  20       33.01       38.93      7.26 o 
   0  18  20     1087.38     1205.89     37.70 o 
   1  18  20       55.15       65.22     14.90 o 
   1   0  21      247.42      236.03      3.86 o 
   2   0  21       35.98       45.55      2.32 o 
   3   0  21      189.92      198.80      5.17 o 
   4   0  21       23.16       28.94      3.06 o 
   5   0  21      106.40      124.08      5.75 o 
   6   0  21       29.36       29.20      4.32 o 
   7   0  21      287.14      281.63     11.81 o 
   0   1  21        4.88        6.18      1.87 o 
   1   1  21       74.92       58.40      1.60 o 
   2   1  21      737.97      754.60      5.95 o 
   3   1  21      153.85      121.97      2.97 o 
   4   1  21      928.34      827.75      8.76 o 
   5   1  21      427.88      428.54      6.63 o 
   6   1  21       69.64       70.09      3.49 o 
   7   1  21       26.47       40.15      3.51 o 
   0   2  21      220.89      228.20      3.80 o 
   1   2  21      593.22      579.96      4.68 o 
   2   2  21      179.23      168.69      2.71 o 
   3   2  21     2200.20     2096.75     15.64 o 
   4   2  21       47.55       48.81      2.84 o 
   5   2  21      107.51      105.31      3.64 o 
   6   2  21      116.00      115.00      4.24 o 
   7   2  21      156.21      160.59      5.20 o 
   0   3  21       88.06       92.78      4.25 o 
   1   3  21      469.70      454.20      4.07 o 
   2   3  21      344.69      345.14      3.95 o 
   3   3  21       83.48       89.90      2.84 o 
   4   3  21       65.72       77.82      2.79 o 
   5   3  21      125.12      104.87      3.68 o 
   6   3  21       20.80       24.36      2.93 o 
   7   3  21      120.75      114.77      4.62 o 
   0   4  21       22.00       20.59      2.38 o 
   1   4  21      670.79      660.20      6.21 o 
   2   4  21       34.63       31.48      1.88 o 
   3   4  21      383.20      344.74      4.35 o 
   4   4  21       61.95       60.53      2.61 o 
   5   4  21       52.64       47.14      2.79 o 
   6   4  21       43.46       46.14      3.04 o 
   7   4  21      138.66      144.25      5.16 o 
   0   5  21      119.75      109.74      5.12 o 
   1   5  21     1945.84     1842.79     12.61 o 
   2   5  21      376.10      383.85      5.71 o 
   3   5  21      146.49      135.10      3.10 o 
   4   5  21       67.89       56.16      2.66 o 
   5   5  21      137.26      140.81      4.49 o 
   6   5  21       51.42       47.51      3.13 o 
   7   5  21       59.33       55.61      3.95 o 
   0   6  21      487.76      445.89      6.22 o 
   1   6  21     2307.03     2206.69     15.47 o 
   2   6  21      119.79      125.49      3.78 o 
   3   6  21      599.98      580.95      5.98 o 
   4   6  21       52.55       41.85      2.32 o 
   5   6  21       44.79       48.38      2.73 o 
   6   6  21        3.46        3.24      2.72 o 
   7   6  21        2.94       -4.02      4.02 o 
   0   7  21      528.89      477.30     10.77 o 
   1   7  21      787.72      713.12      6.92 o 
   2   7  21      395.01      375.51      4.66 o 
   3   7  21       39.38       50.79      2.24 o 
   4   7  21       67.16       82.19      3.00 o 
   5   7  21       11.27       11.52      2.27 o 
   6   7  21       34.31       35.88      3.13 o 
   7   7  21        4.12       -2.40      4.97 o 
   0   8  21       60.92       80.43      4.58 o 
   1   8  21      488.19      487.43      5.56 o 
   2   8  21       81.90       74.66      2.67 o 
   3   8  21      131.47      116.88      3.18 o 
   4   8  21      119.11      111.52      3.23 o 
   5   8  21      166.86      152.66      3.93 o 
   6   8  21       23.20       19.04      3.08 o 
   0   9  21       34.23       35.92      3.70 o 
   1   9  21      313.82      315.46      4.81 o 
   2   9  21       88.90       85.14      3.01 o 
   3   9  21       21.43       17.27      2.07 o 
   4   9  21      112.22      104.55      3.29 o 
   5   9  21       35.17       38.35      2.93 o 
   6   9  21      188.30      178.66      4.60 o 
   0  10  21      534.79      512.32     10.09 o 
   1  10  21       88.74       90.40      3.59 o 
   2  10  21        7.88       12.05      2.19 o 
   3  10  21      143.68      138.82      3.59 o 
   4  10  21       39.34       44.22      2.61 o 
   5  10  21       67.56       72.25      3.22 o 
   6  10  21       71.87       65.12      3.66 o 
   0  11  21       24.34       20.59      3.64 o 
   1  11  21       20.60       28.05      2.78 o 
   2  11  21      102.91      107.53      3.50 o 
   3  11  21       69.48       68.50      2.87 o 
   4  11  21       60.85       59.28      2.76 o 
   5  11  21        3.17        0.25      2.88 o 
   6  11  21       10.09        1.30      5.60 o 
   0  12  21        2.76       -0.55      3.39 o 
   1  12  21       38.03       42.01      2.97 o 
   2  12  21       65.00       57.82      3.07 o 
   3  12  21       53.52       53.70      2.92 o 
   4  12  21       58.38       62.08      3.08 o 
   5  12  21       29.85       34.54      3.37 o 
   0  13  21        9.06        6.65      4.73 o 
   1  13  21      104.91       96.32      3.92 o 
   2  13  21       69.35       76.65      3.41 o 
   3  13  21       82.77       76.51      3.34 o 
   4  13  21        3.91        3.16      2.94 o 
   5  13  21       23.02       29.88      4.43 o 
   0  14  21       16.97       10.40      4.00 o 
   1  14  21      130.14      128.26      4.55 o 
   2  14  21       69.04       72.79      3.48 o 
   3  14  21       87.70       84.93      5.28 o 
   4  14  21        5.65        6.37      3.57 o 
   0  15  21        7.01       14.81      4.39 o 
   1  15  21       24.17       23.59      3.18 o 
   2  15  21        5.64        8.63      3.14 o 
   3  15  21       77.27       81.18      4.22 o 
   4  15  21       67.00       68.99      5.66 o 
   0  16  21      124.55      141.97      7.24 o 
   1  16  21       30.38       35.56      3.56 o 
   2  16  21        2.13        0.85      3.74 o 
   3  16  21       14.81       10.41      4.74 o 
   0  17  21       67.22       87.63      6.21 o 
   1  17  21        2.92        0.90      4.10 o 
   2  17  21      205.57      213.99     11.83 o 
   0   0  22        3.76        4.78      2.25 o 
   1   0  22       14.13       21.54      1.83 o 
   2   0  22       68.29       51.31      3.11 o 
   3   0  22      153.55      143.27      4.72 o 
   4   0  22       23.96       23.90      3.01 o 
   5   0  22       84.22       92.38      5.32 o 
   6   0  22        0.06        2.04      3.93 o 
   7   0  22       24.75       29.23      4.89 o 
   0   1  22       61.30       73.46      2.80 o 
   1   1  22      111.62      122.70      2.21 o 
   2   1  22      516.99      474.20      4.66 o 
   3   1  22      202.02      181.62      3.41 o 
   4   1  22      119.77      129.07      3.85 o 
   5   1  22       68.55       73.95      3.34 o 
   6   1  22       20.16       18.14      2.92 o 
   7   1  22       20.05       28.26      3.50 o 
   0   2  22       71.84       66.23      2.54 o 
   1   2  22      209.95      235.62      3.49 o 
   2   2  22       63.36       65.81      2.09 o 
   3   2  22      609.03      613.10      6.65 o 
   4   2  22      198.86      206.91      4.33 o 
   5   2  22      107.65      108.37      3.89 o 
   6   2  22      101.32       97.16      4.01 o 
   7   2  22      164.46      177.48      5.78 o 
   0   3  22       41.46       39.87      2.22 o 
   1   3  22      106.75      109.45      2.68 o 
   2   3  22      188.78      183.52      3.44 o 
   3   3  22      739.49      680.51      6.80 o 
   4   3  22      243.06      252.82      4.39 o 
   5   3  22      203.10      188.28      4.41 o 
   6   3  22       22.45       16.04      2.94 o 
   7   3  22       21.49       28.51      3.54 o 
   0   4  22       16.22       18.16      2.19 o 
   1   4  22      272.74      268.99      3.88 o 
   2   4  22      173.55      171.73      3.61 o 
   3   4  22      290.91      286.10      5.17 o 
   4   4  22       99.00      116.83      3.50 o 
   5   4  22       36.98       39.28      2.71 o 
   6   4  22      291.11      279.91      5.48 o 
   7   4  22      116.10      123.63      4.98 o 
   0   5  22        4.87        1.82      1.85 o 
   1   5  22     2063.99     1961.78     13.98 o 
   2   5  22      318.44      308.97      4.13 o 
   3   5  22      168.63      156.31      3.30 o 
   4   5  22        8.99       10.16      1.96 o 
   5   5  22       68.88       67.01      3.10 o 
   6   5  22       40.86       46.10      3.16 o 
   7   5  22       67.15       67.50      5.83 o 
   0   6  22        5.74       11.99      2.89 o 
   1   6  22      159.33      176.27      5.00 o 
   2   6  22      876.66      804.46      7.25 o 
   3   6  22      410.60      383.50      4.81 o 
   4   6  22       21.19       21.58      2.16 o 
   5   6  22       24.80       21.54      2.46 o 
   6   6  22       61.99       56.76      3.39 o 
   7   6  22        0.21        6.40      5.88 o 
   0   7  22      396.13      415.00      7.50 o 
   1   7  22       58.34       65.72      2.41 o 
   2   7  22      694.47      701.14      6.71 o 
   3   7  22      359.02      338.89      4.60 o 
   4   7  22       30.24       29.48      2.26 o 
   5   7  22       42.97       42.27      2.73 o 
   6   7  22       35.16       37.28      3.17 o 
   7   7  22       56.81       53.39      6.38 o 
   0   8  22      572.69      555.50     10.32 o 
   1   8  22      469.28      426.90      5.26 o 
   2   8  22       44.57       39.58      2.24 o 
   3   8  22        7.77       12.03      1.92 o 
   4   8  22        8.63        4.73      2.12 o 
   5   8  22       55.08       55.84      2.77 o 
   6   8  22       61.90       56.27      3.53 o 
   0   9  22      912.32      869.78     13.83 o 
   1   9  22       67.03       65.26      3.74 o 
   2   9  22       83.19       83.87      2.95 o 
   3   9  22       35.15       38.10      2.38 o 
   4   9  22       44.72       52.94      2.58 o 
   5   9  22       15.33       19.32      2.61 o 
   6   9  22       27.34       25.60      3.05 o 
   0  10  22      229.51      224.28      6.92 o 
   1  10  22      133.80      125.96      3.85 o 
   2  10  22      123.48      126.58      3.69 o 
   3  10  22       55.62       58.64      2.84 o 
   4  10  22      106.15      111.34      3.47 o 
   5  10  22       71.03       78.42      3.36 o 
   6  10  22       46.88       47.83      4.00 o 
   0  11  22        3.71        5.59      3.42 o 
   1  11  22      158.17      161.95      4.52 o 
   2  11  22       12.51       16.77      2.32 o 
   3  11  22       43.39       44.61      2.66 o 
   4  11  22      217.57      215.75      4.53 o 
   5  11  22       18.39       14.98      2.91 o 
   0  12  22       60.92       60.82      4.62 o 
   1  12  22       58.09       65.13      3.77 o 
   2  12  22      114.00      127.25      4.13 o 
   3  12  22       85.60       89.50      3.47 o 
   4  12  22       78.95       85.14      3.35 o 
   5  12  22       55.95       64.95      4.42 o 
   0  13  22      190.42      189.17      9.17 o 
   1  13  22       29.36       37.34      3.07 o 
   2  13  22       46.77       48.26      3.12 o 
   3  13  22        5.01        3.81      2.81 o 
   4  13  22        7.60       11.88      3.21 o 
   5  13  22       63.31       63.07      6.21 o 
   0  14  22       74.66       82.11      5.80 o 
   1  14  22       83.08       89.24      5.85 o 
   2  14  22       16.84       16.64      3.11 o 
   3  14  22       42.99       43.45      3.37 o 
   4  14  22       70.83       84.36      4.11 o 
   0  15  22      158.31      153.58     10.26 o 
   1  15  22        3.85        1.55      3.08 o 
   2  15  22        9.48       10.56      3.25 o 
   3  15  22      149.67      154.40      5.54 o 
   0  16  22      228.47      222.84      8.29 o 
   1  16  22       19.40       16.05      3.49 o 
   2  16  22        7.65       10.17      3.79 o 
   3  16  22        3.19        8.49      7.51 o 
   0  17  22      224.99      220.63     12.44 o 
   1  17  22      149.18      135.22      8.93 o 
   1   0  23      225.70      236.00      4.05 o 
   2   0  23      107.57       91.00      3.53 o 
   3   0  23      154.76      131.22      4.67 o 
   4   0  23       33.09       29.97      3.68 o 
   5   0  23      379.03      364.08      8.77 o 
   6   0  23      142.59      133.51      6.64 o 
   7   0  23       66.94       53.97      6.23 o 
   0   1  23      119.41       94.47      2.98 o 
   1   1  23      368.16      372.65      3.70 o 
   2   1  23       89.77       86.66      2.40 o 
   3   1  23       45.99       42.07      2.20 o 
   4   1  23       43.74       46.97      2.64 o 
   5   1  23      244.02      214.29      4.92 o 
   6   1  23      107.04      107.25      4.27 o 
   7   1  23       95.08      109.52      4.58 o 
   0   2  23      153.07      154.87      4.52 o 
   1   2  23      551.65      566.61      4.76 o 
   2   2  23       94.66      104.29      2.58 o 
   3   2  23      408.13      446.87      5.57 o 
   4   2  23      539.27      489.58      6.52 o 
   5   2  23       40.31       43.13      2.99 o 
   6   2  23       19.46       22.23      3.08 o 
   7   2  23       51.13       60.41      4.29 o 
   0   3  23       70.82       70.48      3.08 o 
   1   3  23      210.78      234.84      3.57 o 
   2   3  23      101.13       85.96      2.56 o 
   3   3  23      163.46      164.13      3.49 o 
   4   3  23      112.67      103.75      3.60 o 
   5   3  23       70.48       73.92      3.41 o 
   6   3  23       23.96       28.27      3.57 o 
   7   3  23       33.72       41.55      4.37 o 
   0   4  23      406.76      371.70      5.52 o 
   1   4  23      480.10      440.45      6.15 o 
   2   4  23      223.43      232.88      3.78 o 
   3   4  23      309.51      285.30      4.51 o 
   4   4  23       28.38       18.55      2.48 o 
   5   4  23       53.48       49.19      2.90 o 
   6   4  23        3.78        3.52      2.97 o 
   7   4  23       61.33       65.89      6.75 o 
   0   5  23      283.64      297.25      7.27 o 
   1   5  23      197.49      234.99      4.94 o 
   2   5  23       75.26       71.83      2.37 o 
   3   5  23      129.19      131.46      4.99 o 
   4   5  23       65.34       71.88      2.71 o 
   5   5  23       31.38       33.86      2.76 o 
   6   5  23       10.75       10.51      2.89 o 
   7   5  23        6.61        9.32      5.88 o 
   0   6  23      857.60      842.69      9.44 o 
   1   6  23      183.80      166.58      3.46 o 
   2   6  23      247.44      227.97      4.17 o 
   3   6  23       44.54       42.88      2.52 o 
   4   6  23       84.13       89.87      3.10 o 
   5   6  23      104.37      113.76      3.96 o 
   6   6  23       34.13       40.68      3.29 o 
   7   6  23       96.71       91.35      8.68 o 
   0   7  23     1055.17     1016.44     15.17 o 
   1   7  23      120.24      123.94      3.25 o 
   2   7  23       41.13       57.57      2.60 o 
   3   7  23      165.95      166.61      3.56 o 
   4   7  23       11.28       10.15      2.14 o 
   5   7  23       23.12       17.24      2.60 o 
   6   7  23       55.57       56.21      3.50 o 
   0   8  23      222.50      202.56      6.62 o 
   1   8  23      177.42      174.43      3.86 o 
   2   8  23      306.26      282.71      4.42 o 
   3   8  23       16.93       11.68      1.99 o 
   4   8  23       25.92       25.67      2.29 o 
   5   8  23       55.52       56.34      2.94 o 
   6   8  23       85.86       94.11      4.02 o 
   0   9  23        0.11        1.55      3.18 o 
   1   9  23       50.37       47.98      2.73 o 
   2   9  23      119.90      114.62      3.37 o 
   3   9  23      209.78      216.11      4.21 o 
   4   9  23        0.64        3.15      2.29 o 
   5   9  23      148.46      156.02      4.09 o 
   6   9  23        3.88        8.94      3.33 o 
   0  10  23      153.87      146.42      6.06 o 
   1  10  23       28.64       34.19      2.75 o 
   2  10  23      223.46      218.71      4.42 o 
   3  10  23      124.03      123.92      3.63 o 
   4  10  23      287.24      286.46      5.48 o 
   5  10  23       32.25       28.83      2.94 o 
   6  10  23      171.10      181.80      8.84 o 
   0  11  23       83.96       87.03      5.21 o 
   1  11  23       18.67       16.48      2.64 o 
   2  11  23      136.40      138.73      4.18 o 
   3  11  23       58.07       49.02      2.94 o 
   4  11  23       64.31       62.24      3.06 o 
   5  11  23       61.59       64.23      3.38 o 
   0  12  23      234.70      207.28      7.14 o 
   1  12  23        4.09        5.45      2.62 o 
   2  12  23      400.51      404.20      6.32 o 
   3  12  23       11.57        9.37      2.62 o 
   4  12  23       15.50       19.47      2.83 o 
   5  12  23       17.26       17.45      3.80 o 
   0  13  23       11.41       12.08      4.05 o 
   1  13  23      183.42      184.13      5.04 o 
   2  13  23       21.34       20.75      3.04 o 
   3  13  23       38.18       42.76      3.26 o 
   4  13  23      173.49      172.08      4.91 o 
   0  14  23      115.42      111.87      6.39 o 
   1  14  23       49.93       45.57      4.38 o 
   2  14  23        2.75        7.14      3.06 o 
   3  14  23      170.84      169.78      5.11 o 
   4  14  23      102.52      109.60      5.95 o 
   0  15  23       20.69       19.02      4.77 o 
   1  15  23       17.21       21.32      3.33 o 
   2  15  23       24.66       21.07      3.42 o 
   3  15  23       99.48      101.79      7.13 o 
   0  16  23        6.19        7.93      4.89 o 
   1  16  23       31.96       37.70      3.79 o 
   2  16  23       66.78       73.19      5.69 o 
   0  17  23       21.51       34.46     10.99 o 
   1  17  23      230.61      261.86     17.72 o 
   0   0  24      152.93      133.62      9.06 o 
   1   0  24       17.65       24.61      2.25 o 
   2   0  24      326.85      320.02      5.75 o 
   3   0  24        3.98        8.88      2.62 o 
   4   0  24        1.13       -0.51      3.16 o 
   5   0  24       49.86       47.11      6.22 o 
   6   0  24       23.25       20.90      4.45 o 
   7   0  24       35.29       41.07      6.03 o 
   0   1  24       57.39       67.30      2.71 o 
   1   1  24      710.69      648.76      5.25 o 
   2   1  24      162.64      158.16      3.21 o 
   3   1  24      675.31      619.75      6.75 o 
   4   1  24       73.49       67.41      3.05 o 
   5   1  24       28.36       28.66      3.48 o 
   6   1  24       52.33       49.92      3.50 o 
   7   1  24       20.55       19.04      4.50 o 
   0   2  24        6.20        8.97      1.95 o 
   1   2  24       83.22       83.06      2.41 o 
   2   2  24      429.72      413.40      4.67 o 
   3   2  24      122.98      119.34      3.36 o 
   4   2  24       65.38       60.79      2.85 o 
   5   2  24      125.13      127.63      4.32 o 
   6   2  24       34.30       35.38      3.30 o 
   7   2  24        5.70       12.64      5.68 o 
   0   3  24       22.93       28.11      2.21 o 
   1   3  24      833.49      804.29      6.43 o 
   2   3  24      136.78      130.32      2.98 o 
   3   3  24      326.75      309.45      4.71 o 
   4   3  24      195.82      180.91      4.26 o 
   5   3  24      176.86      167.18      4.40 o 
   6   3  24      103.39      100.38      4.18 o 
   7   3  24      229.21      253.03     12.34 o 
   0   4  24      148.86      160.61      3.94 o 
   1   4  24      488.68      482.19      4.89 o 
   2   4  24      628.69      602.59      5.98 o 
   3   4  24      152.97      133.29      3.37 o 
   4   4  24       46.27       45.56      2.60 o 
   5   4  24       34.34       29.10      2.74 o 
   6   4  24      103.88      110.47      4.41 o 
   7   4  24       18.79       25.06      7.38 o 
   0   5  24     2023.58     1931.02     17.92 o 
   1   5  24      471.95      467.36      5.34 o 
   2   5  24      109.70      100.60      2.87 o 
   3   5  24      242.70      241.57      4.16 o 
   4   5  24       90.52       82.29      3.06 o 
   5   5  24       35.36       31.50      2.80 o 
   6   5  24       38.87       37.29      3.23 o 
   0   6  24       28.83       29.91      3.07 o 
   1   6  24      129.20      120.51      3.72 o 
   2   6  24      435.80      437.74      5.12 o 
   3   6  24      306.74      298.99      4.64 o 
   4   6  24       63.95       62.51      2.72 o 
   5   6  24        8.51        8.37      2.67 o 
   6   6  24        4.84        2.76      3.05 o 
   0   7  24       29.35       39.19      6.91 o 
   1   7  24      147.94      152.81      4.14 o 
   2   7  24      408.55      373.26      5.03 o 
   3   7  24      119.98      124.09      3.66 o 
   4   7  24       42.02       44.08      2.57 o 
   5   7  24        5.20        1.68      2.53 o 
   6   7  24        1.00        1.12      3.13 o 
   0   8  24       28.24       29.75      3.71 o 
   1   8  24      585.43      559.04      7.00 o 
   2   8  24      158.42      148.08      3.55 o 
   3   8  24       29.75       29.49      2.21 o 
   4   8  24       32.43       40.88      2.66 o 
   5   8  24      153.21      154.64      4.27 o 
   6   8  24        0.50       -0.94      3.25 o 
   0   9  24       74.81       78.49      4.83 o 
   1   9  24       59.03       56.80      2.86 o 
   2   9  24       42.78       45.50      2.43 o 
   3   9  24       93.04       93.09      3.27 o 
   4   9  24       19.10       18.35      2.50 o 
   5   9  24       66.74       62.93      4.00 o 
   6   9  24       41.49       52.23      4.95 o 
   0  10  24        1.25       -0.47      3.30 o 
   1  10  24      156.99      150.69      4.47 o 
   2  10  24       33.97       36.39      2.82 o 
   3  10  24       29.87       30.87      2.49 o 
   4  10  24       51.17       51.11      3.06 o 
   5  10  24       22.74       22.39      2.92 o 
   0  11  24        0.56        8.27      4.09 o 
   1  11  24       64.24       66.98      3.38 o 
   2  11  24       21.10       28.76      3.16 o 
   3  11  24        7.48        7.09      2.55 o 
   4  11  24        8.27        3.94      2.73 o 
   5  11  24      187.87      178.88      5.52 o 
   0  12  24       60.96       61.24      4.82 o 
   1  12  24        1.66        7.85      2.73 o 
   2  12  24      147.39      152.13      4.41 o 
   3  12  24       14.36       14.01      2.74 o 
   4  12  24       28.17       35.85      3.23 o 
   5  12  24        7.80        1.63      4.87 o 
   0  13  24       45.42       49.91      4.82 o 
   1  13  24      222.55      222.29      7.28 o 
   2  13  24       13.79       10.97      3.00 o 
   3  13  24       32.00       34.51      3.21 o 
   4  13  24       30.62       40.23      3.39 o 
   0  14  24        0.01        4.61      4.29 o 
   1  14  24       33.60       29.09      3.29 o 
   2  14  24       61.52       60.78      3.76 o 
   3  14  24       82.48       83.19      4.55 o 
   4  14  24       45.34       51.26      6.57 o 
   0  15  24        5.69        9.40      4.72 o 
   1  15  24       68.91       78.94      4.35 o 
   2  15  24       13.63       11.22      3.43 o 
   3  15  24        0.08       -5.40      7.13 o 
   0  16  24        0.40        1.40      7.32 o 
   1  16  24      136.83      136.94      7.43 o 
   2  16  24       12.62        6.83      8.07 o 
   1   0  25      305.65      261.48      4.72 o 
   2   0  25      906.33      848.70     10.40 o 
   3   0  25      338.85      302.26      6.54 o 
   4   0  25        0.62       -2.26      3.29 o 
   5   0  25       39.84       37.18      4.29 o 
   6   0  25       45.57       33.41      4.88 o 
   0   1  25      220.35      227.85      4.10 o 
   1   1  25       49.41       65.14      2.46 o 
   2   1  25      570.15      549.56      6.18 o 
   3   1  25      216.43      203.82      4.26 o 
   4   1  25      342.81      339.43      5.45 o 
   5   1  25       50.59       52.43      3.23 o 
   6   1  25       15.93       12.19      3.20 o 
   0   2  25       31.70       35.52      2.47 o 
   1   2  25       25.34       22.71      1.54 o 
   2   2  25       55.16       44.37      2.10 o 
   3   2  25       25.90       27.12      2.33 o 
   4   2  25       19.15       22.82      2.43 o 
   5   2  25       20.82       16.95      2.77 o 
   6   2  25      178.92      182.02      5.24 o 
   0   3  25        0.68       -0.04      1.92 o 
   1   3  25      217.26      215.90      4.25 o 
   2   3  25      105.68      107.36      3.03 o 
   3   3  25      158.01      161.80      3.76 o 
   4   3  25       30.05       22.65      2.44 o 
   5   3  25       62.89       64.49      3.22 o 
   6   3  25      122.11      132.38      4.85 o 
   0   4  25        4.21        8.79      2.32 o 
   1   4  25       16.45       20.88      1.75 o 
   2   4  25      282.87      295.06      4.14 o 
   3   4  25      166.12      166.89      3.84 o 
   4   4  25      101.29      108.69      3.92 o 
   5   4  25       31.29       31.06      2.85 o 
   6   4  25       15.37       10.39      3.18 o 
   0   5  25      491.74      500.69      7.46 o 
   1   5  25      506.12      462.87      5.38 o 
   2   5  25      157.23      146.64      3.71 o 
   3   5  25      303.79      318.19      4.85 o 
   4   5  25      100.87      108.74      3.62 o 
   5   5  25      139.72      134.89      4.37 o 
   6   5  25       95.38       84.65      4.14 o 
   0   6  25        9.56        8.40      3.27 o 
   1   6  25      103.72       96.29      3.01 o 
   2   6  25      459.45      415.52      5.26 o 
   3   6  25        0.36        0.20      1.96 o 
   4   6  25       83.78       91.92      3.35 o 
   5   6  25       35.48       26.59      2.93 o 
   6   6  25       49.95       49.33      3.56 o 
   0   7  25       58.25       60.53      4.47 o 
   1   7  25      229.25      205.67      3.86 o 
   2   7  25       58.51       61.93      2.56 o 
   3   7  25      186.12      182.12      3.92 o 
   4   7  25       62.04       61.46      3.05 o 
   5   7  25       98.35       96.71      3.90 o 
   6   7  25       15.44       17.35      3.33 o 
   0   8  25      175.92      158.75      6.28 o 
   1   8  25      103.09       99.38      3.60 o 
   2   8  25       68.12       64.01      2.62 o 
   3   8  25      135.42      134.03      4.01 o 
   4   8  25       23.61       25.40      2.54 o 
   5   8  25      121.70      129.83      4.34 o 
   6   8  25       23.13       32.17      5.68 o 
   0   9  25       61.03       61.49      4.46 o 
   1   9  25      192.37      182.15      4.71 o 
   2   9  25       29.29       26.98      2.44 o 
   3   9  25       30.97       34.23      2.52 o 
   4   9  25      184.92      178.70      4.34 o 
   5   9  25       12.65       15.13      2.85 o 
   0  10  25        5.88        5.44      3.51 o 
   1  10  25       21.11       23.63      2.76 o 
   2  10  25      203.48      195.75      4.68 o 
   3  10  25       22.28       20.30      2.46 o 
   4  10  25       45.32       46.06      3.07 o 
   5  10  25      123.35      135.58      4.37 o 
   0  11  25      124.05      113.50      5.87 o 
   1  11  25       20.94       24.94      2.91 o 
   2  11  25      166.51      165.29      4.50 o 
   3  11  25      163.19      160.25      4.46 o 
   4  11  25        2.32       -2.79      2.84 o 
   5  11  25        6.76        4.63      3.66 o 
   0  12  25      103.98      120.20      6.39 o 
   1  12  25      106.93      115.30      4.42 o 
   2  12  25       89.50       98.27      4.14 o 
   3  12  25       29.33       37.97      3.19 o 
   4  12  25      114.42      122.99      4.72 o 
   0  13  25        0.58       -2.93      4.14 o 
   1  13  25       14.38       18.70      3.12 o 
   2  13  25       49.64       51.04      3.54 o 
   3  13  25       21.96       19.85      3.22 o 
   4  13  25       34.78       40.24      5.50 o 
   0  14  25        0.43        4.61      4.42 o 
   1  14  25        9.21        5.60      3.17 o 
   2  14  25        8.72       11.85      3.30 o 
   3  14  25       14.34       17.52      3.39 o 
   0  15  25       11.31        9.82      4.87 o 
   1  15  25       25.49       26.40      3.59 o 
   2  15  25        9.99        6.47      4.32 o 
   0  16  25        0.01       -6.72     10.16 o 
   1  16  25       58.65       56.30     11.14 o 
   0   0  26       87.75       78.87      4.09 o 
   1   0  26      549.43      508.70      7.70 o 
   2   0  26      516.93      554.43      8.00 o 
   3   0  26        0.97        3.26      2.72 o 
   4   0  26      132.24      129.01      7.02 o 
   5   0  26       22.30       20.08      4.06 o 
   6   0  26       21.87       12.26      4.68 o 
   0   1  26      674.78      610.35      7.07 o 
   1   1  26      179.36      152.91      2.80 o 
   2   1  26      124.88      119.61      3.09 o 
   3   1  26       18.68       15.96      2.23 o 
   4   1  26      107.09      105.28      3.87 o 
   5   1  26       10.07        8.40      2.76 o 
   6   1  26       21.79       18.29      3.35 o 
   0   2  26       41.05       43.78      2.54 o 
   1   2  26      200.97      185.19      3.40 o 
   2   2  26       62.89       54.49      2.43 o 
   3   2  26      232.56      202.28      4.32 o 
   4   2  26       25.84       24.31      2.49 o 
   5   2  26       69.85       63.40      4.86 o 
   6   2  26       60.78       68.67      3.86 o 
   0   3  26        5.80        5.24      2.22 o 
   1   3  26      748.80      703.53      6.27 o 
   2   3  26       36.17       36.25      2.12 o 
   3   3  26       18.57       25.84      2.22 o 
   4   3  26       85.39       92.31      3.48 o 
   5   3  26       61.44       59.83      3.44 o 
   6   3  26      146.61      142.55      5.06 o 
   0   4  26      449.95      452.22      7.02 o 
   1   4  26       38.79       45.57      2.19 o 
   2   4  26       79.98       78.64      3.30 o 
   3   4  26       25.95       28.17      2.74 o 
   4   4  26       12.07        5.18      2.39 o 
   5   4  26      313.23      312.09      5.78 o 
   6   4  26       11.32        6.57      3.32 o 
   0   5  26       94.98      110.67      4.58 o 
   1   5  26       77.66       93.16      2.96 o 
   2   5  26       10.07       10.06      2.01 o 
   3   5  26      310.44      303.33      4.70 o 
   4   5  26       19.80       20.19      2.61 o 
   5   5  26      130.55      136.69      4.62 o 
   6   5  26       27.90       20.79      3.60 o 
   0   6  26       45.77       45.18      4.07 o 
   1   6  26       24.37       20.26      2.04 o 
   2   6  26      241.25      231.87      4.11 o 
   3   6  26       41.47       42.89      2.46 o 
   4   6  26       96.77       88.45      3.39 o 
   5   6  26       34.25       29.91      3.08 o 
   6   6  26        1.61        0.07      3.25 o 
   0   7  26      230.96      251.60      7.30 o 
   1   7  26      259.77      250.80      4.21 o 
   2   7  26       15.57       16.83      2.08 o 
   3   7  26       12.59        9.84      2.27 o 
   4   7  26       85.31       84.04      3.28 o 
   5   7  26      220.06      216.00      5.25 o 
   6   7  26        1.79        5.60      5.00 o 
   0   8  26      125.51      112.83      5.81 o 
   1   8  26      166.09      182.96      4.73 o 
   2   8  26       72.89       66.91      2.71 o 
   3   8  26      160.06      151.38      4.07 o 
   4   8  26      146.34      144.74      4.08 o 
   5   8  26       39.63       37.67      3.30 o 
   6   8  26       51.58       51.02      6.51 o 
   0   9  26       18.51       20.95      3.71 o 
   1   9  26       10.72       14.03      2.61 o 
   2   9  26       65.45       69.05      2.97 o 
   3   9  26      122.59      122.87      3.76 o 
   4   9  26       66.72       67.98      3.39 o 
   5   9  26       15.17       15.40      3.06 o 
   0  10  26       39.95       41.25      4.26 o 
   1  10  26        0.16        3.63      2.59 o 
   2  10  26       15.70       10.42      2.57 o 
   3  10  26       15.11       11.68      2.59 o 
   4  10  26       28.19       23.05      2.95 o 
   5  10  26       24.48       17.41      3.42 o 
   0  11  26        0.60        3.90      3.82 o 
   1  11  26       11.16       15.61      2.89 o 
   2  11  26      126.40      128.97      4.57 o 
   3  11  26       28.84       30.56      2.94 o 
   4  11  26       70.75       82.19      3.65 o 
   5  11  26       44.98       39.20      5.11 o 
   0  12  26        1.97        8.64      4.15 o 
   1  12  26      453.49      482.04      7.62 o 
   2  12  26        0.56        6.75      2.98 o 
   3  12  26        0.23       -1.36      3.00 o 
   4  12  26        8.97        8.68      4.13 o 
   0  13  26        0.73        3.00      4.29 o 
   1  13  26       17.45       19.26      3.23 o 
   2  13  26      195.67      210.74      5.58 o 
   3  13  26        3.43        3.70      3.16 o 
   4  13  26       10.72        3.60      5.23 o 
   0  14  26       42.05       38.74      5.12 o 
   1  14  26        6.47        0.27      3.31 o 
   2  14  26       57.30       59.90      3.95 o 
   3  14  26       21.18       32.48      5.23 o 
   0  15  26       26.53       35.31      5.37 o 
   1  15  26       29.18       30.07      4.98 o 
   2  15  26        2.83        2.97      6.76 o 
   1   0  27      158.45      155.61      4.41 o 
   2   0  27     1116.87      981.65     13.02 o 
   3   0  27        0.00       -0.71      3.12 o 
   4   0  27       76.69       88.75      5.30 o 
   5   0  27       43.06       38.62      4.50 o 
   6   0  27       67.64       70.36      6.18 o 
   0   1  27       66.92       74.32      3.24 o 
   1   1  27      229.29      224.73      4.24 o 
   2   1  27      239.30      208.60      3.79 o 
   3   1  27      110.63      102.77      3.54 o 
   4   1  27        5.66        7.58      2.54 o 
   5   1  27       51.03       51.05      3.38 o 
   6   1  27       16.67       15.94      3.40 o 
   0   2  27        1.07        5.59      2.12 o 
   1   2  27       25.82       31.26      1.82 o 
   2   2  27       26.09       21.58      2.09 o 
   3   2  27      131.89      148.48      4.55 o 
   4   2  27        3.09        2.37      2.35 o 
   5   2  27       55.46       51.89      4.30 o 
   6   2  27      277.23      286.97      7.02 o 
   0   3  27       72.15       62.72      2.87 o 
   1   3  27       92.21       99.98      2.84 o 
   2   3  27      253.26      238.22      5.69 o 
   3   3  27       32.46       35.50      2.42 o 
   4   3  27       78.51       77.91      3.29 o 
   5   3  27      180.63      193.02      5.46 o 
   6   3  27      102.77      108.03      4.50 o 
   0   4  27      179.99      182.89      4.77 o 
   1   4  27      304.63      305.44      4.48 o 
   2   4  27      162.48      155.32      4.60 o 
   3   4  27        2.09        2.78      2.09 o 
   4   4  27       67.22       69.56      3.17 o 
   5   4  27        9.03       17.06      2.89 o 
   6   4  27      280.45      277.97      6.41 o 
   0   5  27       59.39       61.52      5.74 o 
   1   5  27      144.29      148.95      3.48 o 
   2   5  27      548.02      519.10      6.91 o 
   3   5  27      244.90      245.41      4.58 o 
   4   5  27        2.70       -2.77      2.46 o 
   5   5  27       19.25       20.80      2.98 o 
   6   5  27        3.87       -0.45      3.66 o 
   0   6  27      213.48      192.02      6.61 o 
   1   6  27        6.86        1.86      1.89 o 
   2   6  27       35.92       33.45      2.29 o 
   3   6  27       46.76       45.77      2.54 o 
   4   6  27      118.44      110.22      3.78 o 
   5   6  27       58.83       49.88      3.38 o 
   6   6  27       39.06       41.08      5.36 o 
   0   7  27      136.97      134.38      6.11 o 
   1   7  27       58.98       60.27      2.86 o 
   2   7  27       58.47       55.13      2.60 o 
   3   7  27       58.37       63.68      3.64 o 
   4   7  27        0.71       -0.36      2.86 o 
   5   7  27       46.69       53.92      4.23 o 
   6   7  27       50.49       49.83      7.30 o 
   0   8  27        7.78        8.21      3.57 o 
   1   8  27       92.91       93.56      3.77 o 
   2   8  27        8.39        9.07      2.17 o 
   3   8  27       62.13       64.85      3.04 o 
   4   8  27       57.46       69.52      3.32 o 
   5   8  27        5.70        4.80      3.16 o 
   0   9  27       21.58       29.92      3.97 o 
   1   9  27        5.18        5.35      2.59 o 
   2   9  27       56.24       59.37      3.11 o 
   3   9  27      223.93      223.89      4.79 o 
   4   9  27       96.86       93.39      4.12 o 
   5   9  27      135.89      116.32      4.33 o 
   0  10  27        8.95        2.59      3.67 o 
   1  10  27       23.09       19.46      2.87 o 
   2  10  27        1.19        3.56      2.63 o 
   3  10  27       78.52       80.89      3.39 o 
   4  10  27       17.05       17.40      3.01 o 
   5  10  27       56.37       63.40      5.15 o 
   0  11  27       10.12        7.49      4.03 o 
   1  11  27      253.72      265.46      5.82 o 
   2  11  27        8.23        8.57      2.99 o 
   3  11  27       19.73       21.08      3.10 o 
   4  11  27      156.71      141.74      4.83 o 
   0  12  27       94.21      100.25      5.95 o 
   1  12  27      158.90      179.55      5.26 o 
   2  12  27      133.88      140.70      4.88 o 
   3  12  27       39.97       44.22      3.48 o 
   4  12  27       19.12       17.31      4.25 o 
   0  13  27      378.53      390.47     10.05 o 
   1  13  27       17.77       21.00      3.34 o 
   2  13  27       18.28       23.48      3.41 o 
   3  13  27        2.49        6.41      4.37 o 
   0  14  27      140.29      147.70      9.33 o 
   1  14  27        3.91        6.03      3.41 o 
   2  14  27        9.01        4.19      3.94 o 
   0  15  27      192.96      226.82     16.88 o 
   1  15  27       27.40       21.16      9.96 o 
   0   0  28      333.22      302.94      9.18 o 
   1   0  28      495.73      439.91      8.36 o 
   2   0  28       77.11       97.62      9.07 o 
   3   0  28      148.60      135.97      6.00 o 
   4   0  28       34.29       25.68      4.03 o 
   5   0  28       31.33       34.86      4.61 o 
   6   0  28       19.20       22.90      5.14 o 
   0   1  28      186.49      196.98      4.52 o 
   1   1  28      241.72      238.55      3.76 o 
   2   1  28      104.18      100.83      3.04 o 
   3   1  28       89.64       92.62      3.41 o 
   4   1  28       62.07       51.62      3.17 o 
   5   1  28       53.98       49.56      3.46 o 
   6   1  28       32.71       32.54      3.70 o 
   0   2  28      189.69      166.45      4.26 o 
   1   2  28        2.38        2.16      1.75 o 
   2   2  28      369.68      343.63      5.05 o 
   3   2  28       50.79       51.18      2.80 o 
   4   2  28      101.75       93.59      3.80 o 
   5   2  28       31.11       31.71      3.29 o 
   6   2  28       12.06       15.78      3.55 o 
   0   3  28       73.52       75.05      3.48 o 
   1   3  28      134.75      137.66      3.20 o 
   2   3  28      258.48      255.39      5.41 o 
   3   3  28       49.63       57.12      3.46 o 
   4   3  28        5.42        4.23      2.49 o 
   5   3  28      178.69      189.32      5.54 o 
   6   3  28       38.38       47.15      3.84 o 
   0   4  28       28.98       32.12      3.20 o 
   1   4  28      276.57      267.19      4.27 o 
   2   4  28       67.38       72.13      2.96 o 
   3   4  28      166.39      166.83      4.05 o 
   4   4  28      312.69      304.79      5.55 o 
   5   4  28      163.33      164.93      5.12 o 
   6   4  28       68.68       80.62      9.97 o 
   0   5  28       32.47       35.01      3.72 o 
   1   5  28       81.69       89.83      2.99 o 
   2   5  28      179.00      184.43      4.06 o 
   3   5  28       10.86        9.42      2.28 o 
   4   5  28       97.77       97.58      3.83 o 
   5   5  28       86.57       92.84      4.52 o 
   6   5  28       12.87       11.14     11.04 o 
   0   6  28        9.32        7.11      3.43 o 
   1   6  28       59.79       62.92      3.15 o 
   2   6  28       36.36       34.00      2.37 o 
   3   6  28       40.98       37.58      2.80 o 
   4   6  28        6.84        6.51      2.65 o 
   5   6  28      144.45      142.26      4.76 o 
   6   6  28       49.85       37.94     11.73 o 
   0   7  28        0.01        1.81      3.46 o 
   1   7  28       33.27       32.79      2.78 o 
   2   7  28       45.98       38.89      2.47 o 
   3   7  28       68.69       65.48      3.04 o 
   4   7  28       58.53       57.29      3.16 o 
   5   7  28       36.27       31.52      3.35 o 
   0   8  28        2.17        9.04      3.73 o 
   1   8  28       41.24       41.93      3.03 o 
   2   8  28        8.34        9.46      2.37 o 
   3   8  28      177.96      195.64      4.57 o 
   4   8  28       32.54       36.60      3.58 o 
   5   8  28       54.30       61.65      3.79 o 
   0   9  28       66.08       69.22      5.51 o 
   1   9  28       86.57       95.05      4.03 o 
   2   9  28        3.06        4.43      2.55 o 
   3   9  28       34.89       37.18      2.92 o 
   4   9  28       10.33       12.89      2.95 o 
   5   9  28       73.63       83.75      4.92 o 
   0  10  28        0.09        2.33      3.81 o 
   1  10  28      199.25      193.32      5.13 o 
   2  10  28       43.25       40.51      3.34 o 
   3  10  28       55.77       53.84      3.43 o 
   4  10  28       80.83       87.15      3.75 o 
   0  11  28       49.53       60.40      5.89 o 
   1  11  28       45.78       53.50      3.52 o 
   2  11  28      170.28      166.39      8.09 o 
   3  11  28       12.55       12.24      3.18 o 
   4  11  28       38.27       38.25      4.34 o 
   0  12  28        3.33        7.73      4.42 o 
   1  12  28       31.04       37.53      3.44 o 
   2  12  28      276.67      276.21      6.34 o 
   3  12  28        6.79       12.99      3.31 o 
   0  13  28       68.41       78.06      5.74 o 
   1  13  28      158.54      170.27      5.41 o 
   2  13  28       92.56       82.58      4.23 o 
   3  13  28       42.75       39.40      6.18 o 
   0  14  28        5.41       13.64      5.05 o 
   1  14  28      189.44      173.67      6.04 o 
   2  14  28        8.30        4.68      6.81 o 
   1   0  29      109.79      102.95      4.15 o 
   2   0  29       76.47       68.54      4.18 o 
   3   0  29      129.58      124.55      5.96 o 
   4   0  29        0.06       -2.43      3.81 o 
   5   0  29        2.65        3.86      4.42 o 
   6   0  29      126.29      131.64     16.34 o 
   0   1  29      511.56      486.72      6.94 o 
   1   1  29      154.44      153.73      3.47 o 
   2   1  29      248.41      234.79      4.31 o 
   3   1  29       36.00       36.54      2.68 o 
   4   1  29       40.90       32.23      3.02 o 
   5   1  29       75.39       75.66      3.94 o 
   6   1  29       60.80       65.23     12.86 o 
   0   2  29       55.84       62.12      3.79 o 
   1   2  29       40.62       38.71      2.31 o 
   2   2  29      110.56      118.51      4.37 o 
   3   2  29      219.02      211.48      4.63 o 
   4   2  29        0.17       -2.32      2.73 o 
   5   2  29       83.63       87.04      4.07 o 
   6   2  29       16.70       21.94     11.19 o 
   0   3  29      363.83      373.89     10.51 o 
   1   3  29      113.34      113.33      3.30 o 
   2   3  29      251.41      244.71      4.73 o 
   3   3  29        3.26        4.76      2.36 o 
   4   3  29       43.06       43.44      3.00 o 
   5   3  29       36.64       37.73      3.47 o 
   6   3  29      281.35      293.82     19.98 o 
   0   4  29        0.08        1.32      2.76 o 
   1   4  29       28.71       33.63      2.33 o 
   2   4  29       24.28       26.23      2.45 o 
   3   4  29       70.62       66.80      3.34 o 
   4   4  29       10.63       14.94      2.77 o 
   5   4  29       64.47       59.13      3.81 o 
   6   4  29       72.30       66.12     12.96 o 
   0   5  29       28.36       26.58      3.66 o 
   1   5  29        2.67        0.53      1.97 o 
   2   5  29       56.24       60.85      2.78 o 
   3   5  29       72.12       66.97      3.15 o 
   4   5  29      113.22      114.02      4.12 o 
   5   5  29       43.80       44.80      3.44 o 
   0   6  29       44.05       45.76      4.25 o 
   1   6  29       56.89       64.74      2.98 o 
   2   6  29        0.30       -2.66      2.22 o 
   3   6  29      141.13      137.21      4.27 o 
   4   6  29       62.26       53.64      3.40 o 
   5   6  29       17.50       13.33      3.23 o 
   0   7  29      230.47      206.59      7.06 o 
   1   7  29       49.88       51.01      3.11 o 
   2   7  29        4.86        5.61      2.21 o 
   3   7  29        0.24        0.69      2.58 o 
   4   7  29       80.77       84.54      3.79 o 
   5   7  29       25.62       24.66      3.42 o 
   0   8  29      199.11      176.98      6.90 o 
   1   8  29       38.97       38.07      3.08 o 
   2   8  29       15.16       10.40      2.60 o 
   3   8  29      355.94      344.05      5.79 o 
   4   8  29       56.89       62.55      3.52 o 
   5   8  29       31.19       21.33      4.66 o 
   0   9  29        6.94        9.56      3.90 o 
   1   9  29       37.98       34.35      3.15 o 
   2   9  29       40.19       41.44      3.56 o 
   3   9  29       89.88       92.62      3.83 o 
   4   9  29       45.26       50.49      3.53 o 
   0  10  29        3.91        7.47      4.07 o 
   1  10  29      212.33      216.14      5.98 o 
   2  10  29      134.08      151.70      5.01 o 
   3  10  29        6.80        9.00      3.26 o 
   4  10  29       36.69       31.34      3.30 o 
   0  11  29      440.26      425.38     10.24 o 
   1  11  29      169.24      168.29      5.29 o 
   2  11  29       22.76       35.32      4.23 o 
   3  11  29       15.33       13.41      3.52 o 
   4  11  29       47.39       58.36      5.09 o 
   0  12  29      351.98      387.47     10.05 o 
   1  12  29      150.20      154.77      5.19 o 
   2  12  29       11.75       13.55      3.43 o 
   3  12  29       32.68       34.91      5.35 o 
   0  13  29       81.85       78.40      7.72 o 
   1  13  29       44.04       44.51      3.79 o 
   2  13  29       32.77       29.16      5.17 o 
   1  14  29       64.32       81.48      8.60 o 
   0   0  30      534.01      477.07     10.58 o 
   1   0  30      100.46      122.37      4.84 o 
   2   0  30       71.23       75.25      4.12 o 
   3   0  30        5.49        4.61      3.65 o 
   4   0  30       12.78        8.64      4.08 o 
   5   0  30       16.38        4.00      6.19 o 
   0   1  30      132.74      152.73      5.07 o 
   1   1  30      380.85      355.34      5.07 o 
   2   1  30      162.81      161.47      4.15 o 
   3   1  30       54.04       53.28      2.98 o 
   4   1  30        3.12        3.76      2.84 o 
   5   1  30       35.59       41.80      3.66 o 
   0   2  30      109.70      104.91      5.65 o 
   1   2  30      331.46      315.38      4.88 o 
   2   2  30        9.64        7.70      2.19 o 
   3   2  30       32.03       41.83      2.83 o 
   4   2  30      189.27      188.84      5.11 o 
   5   2  30       70.74       79.79      4.14 o 
   0   3  30       75.32       78.80      3.99 o 
   1   3  30       26.62       25.59      2.39 o 
   2   3  30      269.76      287.51      5.75 o 
   3   3  30      186.32      198.21      5.57 o 
   4   3  30       77.07       87.40      3.68 o 
   5   3  30        0.11       -2.60      3.27 o 
   0   4  30       12.79       13.34      3.05 o 
   1   4  30       11.28       13.83      2.11 o 
   2   4  30      119.66      117.84      3.94 o 
   3   4  30       67.98       65.88      3.20 o 
   4   4  30       35.89       36.41      3.03 o 
   5   4  30       38.73       33.32      3.62 o 
   0   5  30       51.01       46.93      4.18 o 
   1   5  30       62.60       62.98      2.80 o 
   2   5  30       84.65       85.29      3.32 o 
   3   5  30        0.56        4.54      2.60 o 
   4   5  30       16.17       15.63      2.93 o 
   5   5  30        1.79        4.20      3.20 o 
   0   6  30       85.90       96.57      5.47 o 
   1   6  30        8.36       11.52      2.78 o 
   2   6  30       65.65       65.49      3.00 o 
   3   6  30       54.77       60.01      3.87 o 
   4   6  30      112.77      110.00      5.93 o 
   5   6  30       19.74       20.93      3.61 o 
   0   7  30       11.48       22.91      3.94 o 
   1   7  30      179.49      179.71      4.80 o 
   2   7  30       13.20       14.13      2.52 o 
   3   7  30      170.77      165.48      4.73 o 
   4   7  30        9.81        5.74      3.22 o 
   5   7  30       47.13       51.19      7.95 o 
   0   8  30        7.02       12.62      3.92 o 
   1   8  30        2.86        7.39      2.80 o 
   2   8  30       58.57       59.81      3.48 o 
   3   8  30       27.25       36.18      3.29 o 
   4   8  30      108.62      115.83      4.37 o 
   5   8  30       37.44       37.30     10.70 o 
   0   9  30       49.49       48.74      4.75 o 
   1   9  30      109.69      124.67      5.51 o 
   2   9  30       71.48       76.26      3.85 o 
   3   9  30        3.91       10.13      3.06 o 
   4   9  30      110.85      108.37      4.40 o 
   0  10  30      313.48      306.96     10.31 o 
   1  10  30       13.27       18.03      3.15 o 
   2  10  30      176.85      175.59      5.36 o 
   3  10  30        9.58       11.26      3.40 o 
   4  10  30        9.47        3.85      5.17 o 
   0  11  30       44.89       49.90      5.03 o 
   1  11  30       12.43       15.97      3.25 o 
   2  11  30       89.31       93.42      4.30 o 
   3  11  30        6.49       12.00      3.65 o 
   0  12  30       52.97       57.96      5.46 o 
   1  12  30       52.38       54.53      3.81 o 
   2  12  30       24.31       31.18      3.67 o 
   3  12  30       12.86       23.95     11.49 o 
   0  13  30      109.60      113.20      6.88 o 
   1  13  30      154.78      155.62      7.80 o 
   2  13  30        3.32       13.99     10.41 o 
   1   0  31      441.63      446.46      8.13 o 
   2   0  31       89.15       81.11      4.38 o 
   3   0  31        8.71        5.00      3.81 o 
   4   0  31       30.03       23.71      4.52 o 
   5   0  31       44.38       46.24      6.45 o 
   0   1  31      799.45      762.50     11.10 o 
   1   1  31       69.25       79.65      3.22 o 
   2   1  31       62.13       71.25      3.05 o 
   3   1  31       41.59       41.69      3.14 o 
   4   1  31      118.28      106.11      4.25 o 
   5   1  31       55.57       56.53      3.92 o 
   0   2  31       96.43       98.75      4.72 o 
   1   2  31      122.12      128.85      4.08 o 
   2   2  31       84.57       83.36      3.49 o 
   3   2  31       17.88       23.14      2.95 o 
   4   2  31        6.53        4.29      2.97 o 
   5   2  31       88.51       80.52      4.14 o 
   0   3  31        8.21       10.02      3.00 o 
   1   3  31       38.82       47.67      3.04 o 
   2   3  31        3.44        1.76      2.37 o 
   3   3  31      112.44      105.50      3.93 o 
   4   3  31       68.82       72.63      3.79 o 
   5   3  31       40.67       42.47      3.79 o 
   0   4  31       18.20       28.28      3.82 o 
   1   4  31       31.42       35.81      2.97 o 
   2   4  31       14.02        6.35      2.48 o 
   3   4  31       17.08       24.59      2.97 o 
   4   4  31       22.67       19.19      3.09 o 
   5   4  31       15.04        9.71      3.52 o 
   0   5  31        2.68       13.37      5.85 o 
   1   5  31      211.40      213.39      7.02 o 
   2   5  31       63.18       64.15      3.16 o 
   3   5  31      123.57      114.83      4.35 o 
   4   5  31       14.59       13.59      3.22 o 
   5   5  31        4.14        1.33      4.10 o 
   0   6  31      596.43      570.97     11.94 o 
   1   6  31       59.59       59.83      3.29 o 
   2   6  31      108.55      105.83      3.90 o 
   3   6  31       12.28        8.24      2.79 o 
   4   6  31       49.54       53.45      3.67 o 
   5   6  31       40.64       48.26     17.03 o 
   0   7  31        2.11        1.20      3.96 o 
   1   7  31       15.72       14.35      2.83 o 
   2   7  31      157.84      148.65      4.86 o 
   3   7  31       24.88       31.26      3.73 o 
   4   7  31       15.34        8.55      3.34 o 
   0   8  31       17.01       22.50      4.24 o 
   1   8  31       94.49      101.17      4.15 o 
   2   8  31       45.11       53.04      3.70 o 
   3   8  31        4.50        8.20      3.01 o 
   4   8  31       26.71       24.70      3.70 o 
   0   9  31        2.87       -1.72      4.11 o 
   1   9  31       39.51       36.06      3.33 o 
   2   9  31      243.72      245.32      7.04 o 
   3   9  31       31.99       33.92      3.67 o 
   4   9  31       36.43       43.42      4.43 o 
   0  10  31      232.94      234.32      7.98 o 
   1  10  31       38.05       36.07      3.45 o 
   2  10  31        8.43       14.78      3.37 o 
   3  10  31       44.30       54.81      3.91 o 
   0  11  31      154.53      151.69      7.28 o 
   1  11  31       66.08       66.45      3.98 o 
   2  11  31       30.73       33.10      4.24 o 
   3  11  31       72.22       84.25      9.01 o 
   0  12  31       74.43       77.71      5.95 o 
   1  12  31       69.62       71.50      4.29 o 
   2  12  31       63.83       74.09      8.69 o 
   1  13  31       54.58       63.91     12.32 o 
   0   0  32     1637.99     1549.60     29.67 o 
   1   0  32      311.16      299.42      8.29 o 
   2   0  32       21.40       20.63      3.48 o 
   3   0  32        2.78        7.30      3.99 o 
   4   0  32        0.59       -1.08      5.73 o 
   5   0  32       12.93        1.23      5.05 o 
   0   1  32      116.03      146.58      8.58 o 
   1   1  32      148.12      143.88      3.99 o 
   2   1  32      149.22      145.93      4.49 o 
   3   1  32       80.77       78.63      3.70 o 
   4   1  32       10.17       12.42      3.16 o 
   5   1  32       16.19       13.38      3.64 o 
   0   2  32       57.04       63.03      4.27 o 
   1   2  32       63.37       58.18      2.93 o 
   2   2  32      110.70      109.38      4.17 o 
   3   2  32      124.24      133.04      4.38 o 
   4   2  32       72.21       70.02      3.83 o 
   5   2  32       41.55       39.74      3.83 o 
   0   3  32       29.61       33.39      3.94 o 
   1   3  32      174.91      171.80      5.52 o 
   2   3  32       47.28       48.88      4.22 o 
   3   3  32      107.53      102.68      4.29 o 
   4   3  32       59.27       55.56      3.67 o 
   5   3  32       24.37       22.83     10.63 o 
   0   4  32      172.60      173.27      8.22 o 
   1   4  32      161.33      170.61      5.39 o 
   2   4  32       34.23       37.05      2.97 o 
   3   4  32       43.42       44.20      3.34 o 
   4   4  32       59.88       65.91      3.61 o 
   5   4  32       65.20       75.79     13.01 o 
   0   5  32      259.86      278.18      8.18 o 
   1   5  32        9.12       11.89      3.12 o 
   2   5  32       16.20       12.68      2.68 o 
   3   5  32       88.57       84.86      3.88 o 
   4   5  32       19.07       17.69      3.34 o 
   5   5  32       12.64       -2.60     11.58 o 
   0   6  32       20.79       26.09      4.22 o 
   1   6  32       49.57       51.67      3.24 o 
   2   6  32       12.27       15.80      2.78 o 
   3   6  32       19.16       24.26      3.06 o 
   4   6  32       64.49       68.26      3.98 o 
   0   7  32        7.93       12.68      4.12 o 
   1   7  32        1.33        3.79      2.85 o 
   2   7  32        7.93        2.52      3.48 o 
   3   7  32       25.78       31.63      3.21 o 
   4   7  32      144.84      137.40      5.18 o 
   0   8  32      102.29       92.44      5.61 o 
   1   8  32       56.78       56.23      3.92 o 
   2   8  32        8.20       13.13      3.37 o 
   3   8  32       60.33       59.66      3.87 o 
   4   8  32       38.35       37.37      5.37 o 
   0   9  32       68.48       75.38      5.53 o 
   1   9  32        3.87        6.10      3.12 o 
   2   9  32       23.56       29.00      3.74 o 
   3   9  32       30.24       36.84      4.06 o 
   0  10  32       24.70       24.96      5.20 o 
   1  10  32       13.15       14.66      3.34 o 
   2  10  32       71.16       76.37      4.63 o 
   3  10  32       60.03       49.55     10.58 o 
   0  11  32       12.01       14.32      5.02 o 
   1  11  32       12.51       14.30      3.48 o 
   2  11  32       52.14       56.28      5.60 o 
   0  12  32        1.56       19.07      7.63 o 
   1  12  32       28.16       34.67      7.93 o 
   1   0  33       42.63       46.06      4.16 o 
   2   0  33      249.77      241.94      7.68 o 
   3   0  33       18.19       14.79      4.29 o 
   4   0  33       25.87       17.31      5.58 o 
   5   0  33      102.97       83.39     14.23 o 
   0   1  33        0.01        7.47      3.64 o 
   1   1  33       99.43       99.45      3.76 o 
   2   1  33       90.54       93.65      3.88 o 
   3   1  33       74.98       67.71      3.66 o 
   4   1  33       11.48        8.25      3.27 o 
   5   1  33       17.39        5.14      8.21 o 
   0   2  33      460.00      471.52     17.44 o 
   1   2  33       12.46       13.52      2.72 o 
   2   2  33       23.36       22.47      2.98 o 
   3   2  33       38.45       43.42      3.57 o 
   4   2  33      143.04      140.90      5.16 o 
   5   2  33       64.23       63.76     12.86 o 
   0   3  33        2.34        7.40      3.60 o 
   1   3  33       41.23       49.11      4.64 o 
   2   3  33       25.40       28.38      3.01 o 
   3   3  33       64.85       72.42      3.69 o 
   4   3  33       43.41       39.38      3.64 o 
   5   3  33       67.82       89.28     13.40 o 
   0   4  33      154.39      165.93      6.67 o 
   1   4  33      105.32      106.84      4.39 o 
   2   4  33       80.50       81.84      3.45 o 
   3   4  33       11.69       11.93      3.13 o 
   4   4  33        7.02        4.95      3.57 o 
   0   5  33      205.30      201.18      7.49 o 
   1   5  33        6.37       11.31      3.24 o 
   2   5  33        8.44        9.89      2.78 o 
   3   5  33       12.31       10.64      3.15 o 
   4   5  33       28.92       28.22      3.58 o 
   0   6  33      112.78      113.19      6.25 o 
   1   6  33       46.20       51.87      4.52 o 
   2   6  33       46.61       46.74      3.71 o 
   3   6  33       17.22       22.35      3.38 o 
   4   6  33       45.46       48.22      6.47 o 
   0   7  33       52.20       73.89      5.31 o 
   1   7  33       29.69       26.64      3.22 o 
   2   7  33       38.77       41.52      4.11 o 
   3   7  33       18.78       16.83      3.22 o 
   4   7  33       11.07        7.67      5.19 o 
   0   8  33        8.18       10.82      4.42 o 
   1   8  33       34.05       29.26      3.39 o 
   2   8  33       85.40       95.35      4.88 o 
   3   8  33        0.46        3.03      3.76 o 
   0   9  33       23.60       33.33      4.91 o 
   1   9  33       71.74       68.99      3.99 o 
   2   9  33       16.12       21.54      3.89 o 
   3   9  33       35.81       52.06      7.91 o 
   0  10  33        5.79        4.81      4.61 o 
   1  10  33       89.44       95.88      4.96 o 
   2  10  33       75.98       91.87      6.12 o 
   0  11  33        0.88        0.52      5.86 o 
   1  11  33       62.30       55.40      6.12 o 
   2  11  33       43.21       57.13     11.88 o 
   0   0  34       63.61       46.33      6.09 o 
   1   0  34        0.02        3.97      3.76 o 
   2   0  34      147.49      151.94     12.67 o 
   3   0  34       97.44      102.73      7.61 o 
   4   0  34       49.42       50.11      7.23 o 
   0   1  34       72.23       74.53      5.64 o 
   1   1  34       66.13       62.92      3.52 o 
   2   1  34       10.93       12.43      2.95 o 
   3   1  34        4.92        1.56      3.10 o 
   4   1  34      120.62      133.58      5.20 o 
   0   2  34       62.47       81.95      5.67 o 
   1   2  34       53.64       60.25      3.52 o 
   2   2  34      128.61      127.38      4.64 o 
   3   2  34      228.50      221.77      5.96 o 
   4   2  34        4.75       -1.07      3.42 o 
   0   3  34        4.23        9.60      5.22 o 
   1   3  34       61.27       74.61      4.69 o 
   2   3  34       77.72       78.10      3.72 o 
   3   3  34      119.88      119.99      4.67 o 
   4   3  34       61.19       65.85      5.75 o 
   0   4  34      115.41      124.30      7.84 o 
   1   4  34        7.26        5.63      3.08 o 
   2   4  34       17.78       18.01      3.10 o 
   3   4  34      131.88      126.21      4.80 o 
   4   4  34        0.58       -2.69      3.70 o 
   0   5  34        3.23        4.15      4.27 o 
   1   5  34       22.44       24.01      3.58 o 
   2   5  34        8.86        6.61      3.10 o 
   3   5  34       81.57       80.56      4.05 o 
   4   5  34        4.78       -1.48      4.69 o 
   0   6  34        0.73        1.06      4.30 o 
   1   6  34       42.47       44.20      4.18 o 
   2   6  34       15.33       16.14      3.83 o 
   3   6  34       19.47       18.98      3.48 o 
   4   6  34        1.06        6.32      5.29 o 
   0   7  34       27.42       27.97      4.82 o 
   1   7  34       10.21       12.42      3.48 o 
   2   7  34       55.41       67.69      4.57 o 
   3   7  34       66.46       73.88      4.52 o 
   0   8  34       12.11       23.72      4.72 o 
   1   8  34       81.54       82.56      4.08 o 
   2   8  34       13.05       22.17      4.30 o 
   3   8  34       78.98       72.49      7.30 o 
   0   9  34       10.74       14.25      5.59 o 
   1   9  34       11.18       13.72      3.45 o 
   2   9  34       97.59      109.02      6.63 o 
   0  10  34      119.53      116.65      6.68 o 
   1  10  34       57.00       57.66      5.31 o 
   2  10  34       31.10       46.46      8.71 o 
   0  11  34        3.41       -3.95      8.93 o 
   1  11  34       18.06       17.41      9.96 o 
   1   0  35        3.94       12.60      6.46 o 
   2   0  35       94.18       98.66      6.51 o 
   3   0  35       33.36       42.48      5.06 o 
   4   0  35        0.09       -1.87      5.15 o 
   0   1  35       97.97      100.13      6.53 o 
   1   1  35       45.55       49.76      3.81 o 
   2   1  35       24.89       27.32      3.75 o 
   3   1  35        8.42       13.68      3.53 o 
   4   1  35      150.69      145.64      5.80 o 
   0   2  35        4.69       15.64      4.77 o 
   1   2  35       12.50       20.45      3.45 o 
   2   2  35       55.10       55.68      3.92 o 
   3   2  35       93.21       91.36      4.54 o 
   4   2  35      112.88      130.29      8.91 o 
   0   3  35       34.56       34.31      6.17 o 
   1   3  35       29.77       43.77      4.93 o 
   2   3  35      202.80      204.82      5.45 o 
   3   3  35        5.01       11.03      3.58 o 
   4   3  35      183.29      173.60     10.20 o 
   0   4  35       25.44       19.55      5.83 o 
   1   4  35       30.98       40.84      4.63 o 
   2   4  35        1.29        2.58      3.33 o 
   3   4  35       13.27       12.61      3.41 o 
   4   4  35       23.84       25.92      6.52 o 
   0   5  35       15.17       15.03      5.18 o 
   1   5  35       86.11       93.24      5.53 o 
   2   5  35        2.17        0.00      3.45 o 
   3   5  35       24.27       22.74      3.57 o 
   0   6  35       11.87        4.21      4.52 o 
   1   6  35       15.49       16.59      3.75 o 
   2   6  35       39.31       39.49      4.26 o 
   3   6  35       49.78       50.39      4.54 o 
   0   7  35        1.15        9.84      4.76 o 
   1   7  35       55.16       58.45      5.07 o 
   2   7  35       73.65       77.46      4.79 o 
   3   7  35        8.10       11.86     10.77 o 
   0   8  35      284.74      276.58      9.01 o 
   1   8  35       48.57       45.22      4.11 o 
   2   8  35       14.57       14.58      5.68 o 
   0   9  35        0.40        3.48      4.89 o 
   1   9  35       31.66       33.63      4.44 o 
   2   9  35       23.50       39.81     11.53 o 
   0  10  35       10.39        6.00      7.70 o 
   1  10  35       24.60       32.41      8.15 o 
   0   0  36       92.67       89.63     10.75 o 
   1   0  36      125.17      151.23      7.95 o 
   2   0  36      127.03      133.03      7.95 o 
   3   0  36        4.96       10.84      5.56 o 
   4   0  36       65.35       54.19     12.71 o 
   0   1  36       30.50       34.77      5.24 o 
   1   1  36       28.10       28.46      4.05 o 
   2   1  36      226.37      222.39      6.55 o 
   3   1  36      129.23      133.41      5.39 o 
   4   1  36       12.09       -8.54     11.09 o 
   0   2  36        0.15        8.78      6.10 o 
   1   2  36       62.73       63.46      5.42 o 
   2   2  36       77.55       83.60      4.22 o 
   3   2  36        7.84       -0.96      3.68 o 
   4   2  36        4.83      -12.71     10.75 o 
   0   3  36       37.07       43.49     11.68 o 
   1   3  36        5.94        7.10      3.59 o 
   2   3  36      139.03      147.18      5.49 o 
   3   3  36      107.66      100.78      7.10 o 
   0   4  36       60.22       60.72      8.39 o 
   1   4  36       13.15       18.12      4.04 o 
   2   4  36       13.69       12.18      3.58 o 
   3   4  36       19.70       18.20      3.67 o 
   0   5  36        8.03        9.17      6.12 o 
   1   5  36        7.27       10.30      4.85 o 
   2   5  36        7.33        5.69      4.41 o 
   3   5  36        5.30        2.09      4.21 o 
   0   6  36        9.61       11.87      5.39 o 
   1   6  36       51.42       51.29      4.30 o 
   2   6  36       40.59       42.55      4.41 o 
   3   6  36        6.52       10.38      6.23 o 
   0   7  36      188.91      209.48      8.40 o 
   1   7  36       12.41       20.28      4.19 o 
   2   7  36        6.32        3.71      6.31 o 
   0   8  36       74.23       75.63      5.95 o 
   1   8  36       10.60       10.88      4.70 o 
   2   8  36       10.44       21.22      8.13 o 
   0   9  36       37.68       32.36     14.36 o 
   1   9  36       13.00       21.77      6.84 o 
   1   0  37      280.99      289.68     12.37 o 
   2   0  37      488.58      505.94     14.78 o 
   3   0  37       74.39       68.89      6.70 o 
   0   1  37       30.69       40.63      8.98 o 
   1   1  37       20.92       23.38      4.21 o 
   2   1  37       24.64       29.42      4.06 o 
   3   1  37      265.72      270.38      7.38 o 
   0   2  37        0.40        7.43      8.76 o 
   1   2  37       36.38       35.72      5.36 o 
   2   2  37      133.66      137.55      6.48 o 
   3   2  37       37.25       36.49      5.20 o 
   0   3  37      166.39      177.32     19.04 o 
   1   3  37        2.47       -3.89      4.52 o 
   2   3  37       60.90       57.30      4.39 o 
   3   3  37       51.20       47.26      5.15 o 
   0   4  37       48.71       44.73      7.71 o 
   1   4  37       84.58       86.85      5.24 o 
   2   4  37       53.05       53.90      4.50 o 
   3   4  37        5.09       -2.79      4.84 o 
   0   5  37        4.03        1.45      6.39 o 
   1   5  37       16.35       16.77      4.33 o 
   2   5  37       25.60       15.15      5.14 o 
   0   6  37      202.47      175.71     14.09 o 
   1   6  37       20.79       16.22      4.21 o 
   2   6  37       35.46       45.84     10.85 o 
   0   7  37       14.88       25.21      5.86 o 
   1   7  37       23.48       26.73      5.69 o 
   2   7  37        0.72       15.35      8.00 o 
   0   8  37        8.44       18.40      8.10 o 
   1   8  37       17.48       18.53      8.71 o 
   0   0  38       28.40       22.63      9.23 o 
   1   0  38        4.88       14.90      7.04 o 
   2   0  38      123.97      163.97      8.93 o 
   3   0  38       92.02      102.63     13.55 o 
   0   1  38      141.87      130.61     13.55 o 
   1   1  38        1.75        4.37      5.04 o 
   2   1  38      120.30      128.75      6.47 o 
   3   1  38       30.48       37.23      8.19 o 
   0   2  38      159.08      150.57     11.46 o 
   1   2  38       10.67       14.90      5.97 o 
   2   2  38       32.86       35.40      4.85 o 
   0   3  38       15.88       14.16      6.98 o 
   1   3  38      111.82      118.36      7.71 o 
   2   3  38        3.68        9.18      4.49 o 
   0   4  38       42.79       56.23      9.52 o 
   1   4  38       17.65       20.05      5.79 o 
   2   4  38       19.28       22.94      7.58 o 
   0   5  38       15.92       34.01      7.19 o 
   1   5  38       47.21       53.42      4.98 o 
   2   5  38       21.18       22.02      6.65 o 
   0   6  38      144.59      150.49     16.20 o 
   1   6  38       10.02       15.44      8.56 o 
   1   0  39       92.46      108.66     23.04 o 
   2   0  39      123.05      137.59     14.11 o 
   0   1  39       70.68       82.56     11.83 o 
   1   1  39      172.74      184.71      9.28 o 
   2   1  39      107.16      107.17      6.70 o 
   0   2  39        0.01        5.55      9.57 o 
   1   2  39       89.40      101.65      6.26 o 
   2   2  39        3.40        3.40      5.39 o 
   0   3  39        0.99        5.19     17.79 o 
   1   3  39       76.09       94.46      7.00 o 
   0   4  39      196.21      206.74     12.14 o 
   1   4  39       62.35       65.67      8.23 o 
   0   5  39      110.03      103.42     13.25 o 
   0   0  40      298.21      319.44     18.70 o 
   1   0  40        1.35        1.23     10.75 o 
   0   1  40      172.11      186.52     16.30 o 
   1   1  40       15.86       16.23      6.36 o 
   0   2  40       18.52       21.74     10.50 o 
                                                 
